# Supplementary material for: 4-Chloro-1-iodo-2-nitro­benzene
Source: Acta Crystallogr Sect E Struct Rep Online. 2009 Feb 18;65(Pt 3):o535. doi: 10.1107/S1600536809004930 (PMC2968683; doi:10.1107/S1600536809004930)
Supplement: Supplementary file 1 [file e-65-0o535-sup1.cif]

##############################################################################
###                                                                        ###
###        Electronic paper (Acta Crystallographica Section E)             ###
###                                                                        ###
##############################################################################
#                                                                            #
# This CIF contains the data in a paper accepted for publication in Acta     #
# Crystallographica Section E. It conforms to the requirements of Notes      #
# for Authors for Section E, and has been peer reviewed under the auspices   #
# of the IUCr Commission on Journals.                                        #
#                                                                            #
# Full details of the Crystallographic Information File format               #
# are given in the paper "The Crystallographic Information File (CIF):       #
# a New Standard Archive File for Crystallography" by S. R. Hall, F. H.      #
# Allen and I. D. Brown [Acta Cryst. (1991), A47, 655-685].                  #
#                                                                            #
# The current version of the core CIF dictionary is obtainable from          #
# ftp://ftp.iucr.org/pub/cif_core.dic. The current version number is 2.4.    #
#                                                                            #
# Software is freely available for graphical display of the structure(s) in  #
# this CIF.  For information consult the CIF home page http://www.iucr.org/  #
# cif/home.html                                                              #
#                                                                            #
# This file may be used for bona fide research purposes within the           #
# scientific community so long as proper attribution is given to the journal # 
# article from which it was obtained.                                        #
#                                                                            #
##############################################################################
                                             
data_global
_audit_creation_method     ?
_journal_date_recd_electronic     2009-02-02
_journal_date_accepted     2009-02-11
_journal_name_full     'Acta Crystallographica, Section E'
_journal_year     2009
_journal_volume     65
_journal_issue      3
_journal_page_first     o535
_journal_page_last     o535
_journal_paper_category     QO
_journal_coeditor_code     HB2905
_publ_contact_author
;
Muhammad Nawaz Tahir
University of Sargodha
Department of Physics
Sargodha
Pakistan
;
_publ_contact_author_email     'dmntahir_uos@yahoo.com'
_publ_contact_author_fax     '0092 48 32 22 121'
_publ_contact_author_phone     '0092 48 92 30 170'
_publ_section_title
;
4-Chloro-1-iodo-2-nitrobenzene
;
loop_
    _publ_author_name
    _publ_author_address
    'Tahir, M. Nawaz'
;
University of Sargodha
Department of Physics
Sargodha
Pakistan
;
    'Arshad, Muhammad Nadeem'
;
Government College University
Department of Chemistry
Lahore
Pakistan
;
    'Khan, Islam Ullah'
;
Government College University
Department of Chemistry
Lahore
Pakistan
;
    'Muhammad Shafiq'
;
Government College University
Department of Chemistry
Lahore
Pakistan
;
data_I
_audit_creation_method     SHELXL-97
_chemical_name_systematic
;
4-Chloro-1-iodo-2-nitrobenzene
;
_chemical_name_common     ?
_chemical_formula_moiety     'C6 H3 Cl I N O2'
_chemical_formula_sum     'C6 H3 Cl I N O2'
_chemical_formula_iupac     'C6 H3 Cl I N O2'
_chemical_formula_weight     283.44
_chemical_melting_point     ?
_symmetry_cell_setting     monoclinic
_symmetry_space_group_name_H-M     'P 21/c'
_symmetry_space_group_name_Hall     '-P 2ybc'
loop_
    _symmetry_equiv_pos_site_id
    _symmetry_equiv_pos_as_xyz
    1 x,y,z
    2 -x,1/2+y,1/2-z
    3 -x,-y,-z
    4 x,1/2-y,1/2+z
_cell_length_a     4.1583(2)
_cell_length_b     14.5213(7)
_cell_length_c     13.7990(6)
_cell_angle_alpha     90
_cell_angle_beta     93.361(2)
_cell_angle_gamma     90
_cell_volume     831.81(7)
_cell_formula_units_Z     4
_cell_measurement_reflns_used     2157
_cell_measurement_theta_min     2.81
_cell_measurement_theta_max     28.70
_cell_measurement_temperature     296(2)
_exptl_crystal_description     needle
_exptl_crystal_colour     yellow
_exptl_crystal_size_max     0.26
_exptl_crystal_size_mid     0.12
_exptl_crystal_size_min     0.10
_exptl_crystal_density_diffrn     2.263
_exptl_crystal_density_meas     ?
_exptl_crystal_density_method     'not measured'
_exptl_crystal_F_000     528
_exptl_absorpt_coefficient_mu     4.118
_exptl_absorpt_correction_type     multi-scan
_exptl_absorpt_process_details     '(SADABS; Bruker, 2005)'
_exptl_absorpt_correction_T_min     0.554
_exptl_absorpt_correction_T_max     0.664
_exptl_special_details
;
;
_diffrn_ambient_temperature     296(2)
_diffrn_radiation_type     MoK\a
_diffrn_radiation_wavelength     0.71073
_diffrn_radiation_source     'fine-focus sealed tube'
_diffrn_radiation_monochromator     graphite
_diffrn_measurement_device_type     'Bruker Kappa APEXII CCD'
_diffrn_measurement_method     \w
_diffrn_detector_area_resol_mean     7.40
_diffrn_reflns_number     9922
_diffrn_reflns_av_R_equivalents     0.0246
_diffrn_reflns_av_sigmaI/netI     0.0207
_diffrn_reflns_theta_min     2.81
_diffrn_reflns_theta_max     28.70
_diffrn_reflns_theta_full     28.70
_diffrn_measured_fraction_theta_max     0.999
_diffrn_measured_fraction_theta_full     0.999
_diffrn_reflns_limit_h_min     -5
_diffrn_reflns_limit_h_max     3
_diffrn_reflns_limit_k_min     -18
_diffrn_reflns_limit_k_max     19
_diffrn_reflns_limit_l_min     -18
_diffrn_reflns_limit_l_max     18
_diffrn_standards_number     0
_diffrn_standards_interval_count     ?
_diffrn_standards_interval_time     ?
_diffrn_standards_decay_%     ?
_refine_special_details
;
Refinement of <i>F</i>^2^ against ALL reflections. The weighted <i>R</i>-factor
<i>wR</i> and goodness of fit <i>S</i> are based on <i>F</i>^2^, conventional
<i>R</i>-factors <i>R</i> are based on <i>F</i>, with <i>F</i> set to zero for
negative <i>F</i>^2^. The threshold expression of <i>F</i>^2^ >
\s(<i>F</i>^2^) is used only for calculating <i>R</i>-factors(gt) <i>etc</i>.
and is not relevant to the choice of reflections for refinement.
<i>R</i>-factors based on <i>F</i>^2^ are statistically about twice as large
as those based on <i>F</i>, and <i>R</i>- factors based on ALL data will be
even larger.
;
_reflns_number_total     2157
_reflns_number_gt     1684
_reflns_threshold_expression     I>2\s(I)
_refine_ls_structure_factor_coef     Fsqd
_refine_ls_matrix_type     full
_refine_ls_R_factor_all     0.0352
_refine_ls_R_factor_gt     0.0228
_refine_ls_wR_factor_gt     0.0466
_refine_ls_wR_factor_ref     0.0513
_refine_ls_goodness_of_fit_ref     1.015
_refine_ls_restrained_S_all     1.015
_refine_ls_number_reflns     2157
_refine_ls_number_parameters     128
_refine_ls_number_restraints     0
_refine_ls_hydrogen_treatment     refxyz
_refine_ls_weighting_scheme     calc
_refine_ls_weighting_details
          'calc w=1/[\s^2^(Fo^2^)+(0.0177P)^2^+0.626P] where P=(Fo^2^+2Fc^2^)/3'
_atom_sites_solution_hydrogens     geom
_atom_sites_solution_primary     direct
_atom_sites_solution_secondary     difmap
_refine_ls_shift/su_max     0.002
_refine_ls_shift/su_mean     0.000
_refine_diff_density_max     0.659
_refine_diff_density_min     -0.596
_refine_ls_extinction_method     none
_refine_ls_extinction_coef     ?
loop_
    _atom_type_symbol
    _atom_type_description
    _atom_type_scat_dispersion_real
    _atom_type_scat_dispersion_imag
    _atom_type_scat_source
    'C' 'C' 0.0033 0.0016
                         'International Tables Vol C Tables 4.2.6.8 and 6.1.1.4'
    'H' 'H' 0.0000 0.0000
                         'International Tables Vol C Tables 4.2.6.8 and 6.1.1.4'
    'N' 'N' 0.0061 0.0033
                         'International Tables Vol C Tables 4.2.6.8 and 6.1.1.4'
    'O' 'O' 0.0106 0.0060
                         'International Tables Vol C Tables 4.2.6.8 and 6.1.1.4'
    'Cl' 'Cl' 0.1484 0.1585
                         'International Tables Vol C Tables 4.2.6.8 and 6.1.1.4'
    'I' 'I' -0.4742 1.8119
                         'International Tables Vol C Tables 4.2.6.8 and 6.1.1.4'
_computing_data_collection     'APEX2 (Bruker, 2007)'
_computing_cell_refinement     'SAINT (Bruker, 2007)'
_computing_data_reduction     'SAINT (Bruker, 2007)'
_computing_structure_solution     'SHELXS97 (Sheldrick, 2008)'
_computing_structure_refinement     'SHELXL97 (Sheldrick, 2008)'
_computing_molecular_graphics
                  'ORTEP-3 for Windows (Farrugia, 1997) and PLATON (Spek, 2009)'
_computing_publication_material
                                'WinGX (Farrugia, 1999) and PLATON (Spek, 2009)'
loop_
    _atom_site_type_symbol
    _atom_site_label
    _atom_site_fract_x
    _atom_site_fract_y
    _atom_site_fract_z
    _atom_site_U_iso_or_equiv
    _atom_site_thermal_displace_type
    _atom_site_calc_flag
    _atom_site_refinement_flags
    _atom_site_occupancy
    I I1 -0.08606(5) 0.030220(10)
                                0.365640(10)
                                           0.05200(10)
                                                     Uani . . 1.000
    Cl Cl1 0.5423(2) 0.29672(6) 0.03919(7) 0.0739(3) Uani . . 1.000
    O O1A 0.1842(14) -0.0814(3) 0.2012(4) 0.0693(19) Uani . . 0.506(6)
    O O2A 0.1343(15) -0.0393(3) 0.0522(4) 0.077(2) Uani . . 0.506(6)
    N N1 0.1689(7) -0.02093(18) 0.14257(19) 0.0521(9) Uani . . 1.000
    C C1 0.2016(6) 0.07685(18) 0.16917(19) 0.0395(8) Uani . . 1.000
    C C2 0.1064(6) 0.10984(18) 0.25738(18) 0.0394(8) Uani . . 1.000
    C C3 0.1504(8) 0.2032(2) 0.2764(2) 0.0525(10) Uani . . 1.000
    C C4 0.2833(8) 0.2599(2) 0.2098(3) 0.0554(11) Uani . . 1.000
    C C5 0.3754(7) 0.2250(2) 0.1233(2) 0.0487(9) Uani . . 1.000
    C C6 0.3366(7) 0.1329(2) 0.1020(2) 0.0460(9) Uani . . 1.000
    O O1B -0.0923(15) -0.0561(3) 0.1528(4) 0.0721(19) Uani . . 0.494(6)
    O O2B 0.4074(16) -0.0577(3) 0.1171(4) 0.082(3) Uani . . 0.494(6)
    H H6 0.392(7) 0.109(2) 0.045(2) 0.0552 Uiso . . 1.000
    H H3 0.086(8) 0.228(2) 0.336(2) 0.0630 Uiso . . 1.000
    H H4 0.325(8) 0.321(2) 0.223(2) 0.0666 Uiso . . 1.000
loop_
    _atom_site_aniso_label
    _atom_site_aniso_U_11
    _atom_site_aniso_U_22
    _atom_site_aniso_U_33
    _atom_site_aniso_U_12
    _atom_site_aniso_U_13
    _atom_site_aniso_U_23
    I1 0.05310(10)
                 0.06480(10)
                           0.03920(10)
                                     0.00060(10)
                                               0.01240(10)
                                                         0.00530(10)
    Cl1 0.0847(6) 0.0649(5) 0.0724(6) -0.0142(5) 0.0073(5) 0.0265(4)
    O1A 0.098(4) 0.038(3) 0.074(3) 0.000(2) 0.024(3) 0.007(2)
    O2A 0.109(5) 0.074(3) 0.050(3) -0.023(3) 0.013(3) -0.024(2)
    N1 0.0660(16) 0.0438(15) 0.0478(15) -0.0018(12) 0.0137(13) -0.0032(12)
    C1 0.0427(13) 0.0359(14) 0.0398(14) 0.0018(11) 0.0015(11) -0.0004(11)
    C2 0.0406(13) 0.0450(15) 0.0325(13) 0.0061(11) 0.0010(10) 0.0014(11)
    C3 0.0650(18) 0.0492(18) 0.0432(16) 0.0097(14) 0.0029(14) -0.0066(14)
    C4 0.070(2) 0.0375(16) 0.058(2) 0.0011(14) -0.0022(16) -0.0001(15)
    C5 0.0504(15) 0.0462(17) 0.0490(17) -0.0004(12) -0.0010(13) 0.0131(14)
    C6 0.0508(15) 0.0496(17) 0.0382(15) 0.0019(12) 0.0072(12) 0.0004(13)
    O1B 0.096(4) 0.057(3) 0.066(3) -0.027(3) 0.027(3) -0.012(2)
    O2B 0.100(5) 0.055(3) 0.095(5) 0.019(3) 0.037(4) -0.017(3)
_geom_special_details
;
Bond distances, angles <i>etc</i>. have been calculated using the rounded
fractional coordinates. All su's are estimated from the variances of the
(full) variance-covariance matrix. The cell e.s.d.'s are taken into account in
the estimation of distances, angles and torsion angles
;
loop_
    _geom_bond_atom_site_label_1
    _geom_bond_atom_site_label_2
    _geom_bond_site_symmetry_1
    _geom_bond_site_symmetry_2
    _geom_bond_distance
    _geom_bond_publ_flag
    I1 C2 . . 2.086(3) n
    Cl1 C5 . . 1.734(3) n
    O1A N1 . . 1.193(6) no
    O1B N1 . . 1.216(7) no
    O2A N1 . . 1.275(6) no
    O2B N1 . . 1.197(7) no
    N1 C1 . . 1.471(4) no
    C1 C6 . . 1.378(4) no
    C1 C2 . . 1.387(4) no
    C2 C3 . . 1.391(4) no
    C3 C4 . . 1.374(5) no
    C4 C5 . . 1.372(5) no
    C5 C6 . . 1.377(4) no
    C3 H3 . . 0.95(3) no
    C4 H4 . . 0.92(3) no
    C6 H6 . . 0.90(3) no
loop_
    _geom_contact_atom_site_label_1
    _geom_contact_atom_site_label_2
    _geom_contact_distance
    _geom_contact_site_symmetry_1
    _geom_contact_site_symmetry_2
    _geom_contact_publ_flag
    O2B O1B 2.110(9) . 1_655 no
loop_
    _geom_angle_atom_site_label_1
    _geom_angle_atom_site_label_2
    _geom_angle_atom_site_label_3
    _geom_angle_site_symmetry_1
    _geom_angle_site_symmetry_2
    _geom_angle_site_symmetry_3
    _geom_angle
    _geom_angle_publ_flag
    O1A N1 O2A . . . 120.5(4) no
    O1A N1 C1 . . . 122.7(3) no
    O2A N1 C1 . . . 116.7(3) no
    O1B N1 C1 . . . 116.5(3) no
    O2B N1 C1 . . . 116.0(3) no
    O1B N1 O2B . . . 127.4(4) no
    N1 C1 C2 . . . 121.7(2) no
    N1 C1 C6 . . . 116.0(2) no
    C2 C1 C6 . . . 122.3(2) no
    I1 C2 C1 . . . 125.33(19) n
    I1 C2 C3 . . . 117.19(19) n
    C1 C2 C3 . . . 117.5(2) no
    C2 C3 C4 . . . 120.8(3) no
    C3 C4 C5 . . . 120.3(3) no
    Cl1 C5 C4 . . . 120.2(2) n
    Cl1 C5 C6 . . . 119.1(2) n
    C4 C5 C6 . . . 120.6(3) no
    C1 C6 C5 . . . 118.5(3) no
    C2 C3 H3 . . . 119.5(18) no
    C4 C3 H3 . . . 119.8(18) no
    C3 C4 H4 . . . 121.6(18) no
    C5 C4 H4 . . . 118.0(18) no
    C1 C6 H6 . . . 119.6(19) no
    C5 C6 H6 . . . 121.8(19) no
loop_
    _geom_torsion_atom_site_label_1
    _geom_torsion_atom_site_label_2
    _geom_torsion_atom_site_label_3
    _geom_torsion_atom_site_label_4
    _geom_torsion_site_symmetry_1
    _geom_torsion_site_symmetry_2
    _geom_torsion_site_symmetry_3
    _geom_torsion_site_symmetry_4
    _geom_torsion
    _geom_torsion_publ_flag
    O1A N1 C1 C2 . . . . -30.2(5) no
    O1A N1 C1 C6 . . . . 148.8(4) no
    O2A N1 C1 C2 . . . . 152.2(4) no
    O2A N1 C1 C6 . . . . -28.8(5) no
    N1 C1 C2 I1 . . . . 1.0(4) no
    N1 C1 C2 C3 . . . . 179.3(3) no
    C6 C1 C2 I1 . . . . -177.9(2) no
    C6 C1 C2 C3 . . . . 0.3(4) no
    N1 C1 C6 C5 . . . . -179.5(3) no
    C2 C1 C6 C5 . . . . -0.5(4) no
    I1 C2 C3 C4 . . . . 178.4(2) no
    C1 C2 C3 C4 . . . . 0.0(4) no
    C2 C3 C4 C5 . . . . -0.1(5) no
    C3 C4 C5 Cl1 . . . . 179.9(3) no
    C3 C4 C5 C6 . . . . -0.1(5) no
    Cl1 C5 C6 C1 . . . . -179.5(2) no
    C4 C5 C6 C1 . . . . 0.4(4) no
