# Supplementary material for: 4-Chloro-1-iodo-2-nitro­benzene
Source: Acta Crystallogr Sect E Struct Rep Online. 2009 Feb 18;65(Pt 3):o535. doi: 10.1107/S1600536809004930 (PMC2968683; doi:10.1107/S1600536809004930)
Supplement: Supplementary file 2 [file e-65-0o535-Isup2.hkl]

#
# h,k,l, Fc-squared, Fo-squared, sigma(Fo-squared) and status flag
#
data_I
_shelx_title ' QAICL_0m in P2(1)/c'
_shelx_refln_list_code          4
_shelx_F_calc_maximum      235.51
_exptl_crystal_F_000       528.00
_reflns_d_resolution_high  0.7400
 
loop_
 _symmetry_equiv_pos_as_xyz
 'x, y, z'
 '-x, y+1/2, -z+1/2'
 '-x, -y, -z'
 'x, -y-1/2, z-1/2'
 
_cell_length_a     4.1583
_cell_length_b    14.5213
_cell_length_c    13.7990
_cell_angle_alpha  90.000
_cell_angle_beta   93.361
_cell_angle_gamma  90.000
 
_shelx_F_squared_multiplier     1.000
 
loop_
 _refln_index_h
 _refln_index_k
 _refln_index_l
 _refln_F_squared_calc
 _refln_F_squared_meas
 _refln_F_squared_sigma
 _refln_observed_status
   1   0   0    16482.01    17240.97    459.63 o
   2   0   0     3202.50     3217.15    118.12 o
   3   0   0      526.91      504.26     14.81 o
   4   0   0      931.76      891.95     21.11 o
   5   0   0      381.16      373.87     15.58 o
   1   1   0     1084.39     1173.90     13.68 o
   2   1   0       98.43       85.43      6.14 o
   3   1   0      409.39      395.38      6.93 o
   4   1   0        2.10       -2.36      4.95 o
   5   1   0       40.88       45.37      4.86 o
   0   2   0    21892.53    20944.43    231.67 o
   1   2   0    41956.84    41395.41    334.12 o
   2   2   0     1117.21     1161.17     16.17 o
   3   2   0       86.22       88.91     10.44 o
   4   2   0      548.22      511.10     14.62 o
   5   2   0      259.97      251.91     14.69 o
   1   3   0     3509.57     3524.13     28.77 o
   2   3   0     2841.16     2754.33     29.25 o
   3   3   0      945.32      936.07     15.64 o
   4   3   0      391.16      422.81     14.51 o
   5   3   0        6.28        2.65      7.79 o
   0   4   0    26008.06    26090.21    233.20 o
   1   4   0     5778.67     5628.60     45.04 o
   2   4   0     1478.00     1517.91     18.19 o
   3   4   0       63.01       65.39      5.65 o
   4   4   0      204.19      175.86     10.59 o
   5   4   0      108.02       90.02     11.75 o
   1   5   0     3920.20     3982.73     36.71 o
   2   5   0     4807.78     4784.93     50.16 o
   3   5   0     3273.38     3290.59     38.80 o
   4   5   0      531.37      541.77     22.92 o
   5   5   0       24.98       36.24     10.38 o
   0   6   0      544.47      444.80      9.19 o
   1   6   0     1293.75     1285.74     14.55 o
   2   6   0      821.90      786.88     15.55 o
   3   6   0       21.57       12.88      3.85 o
   4   6   0       46.75       51.11     10.56 o
   5   6   0       58.66       42.93     11.72 o
   1   7   0     6480.98     6590.99     56.61 o
   2   7   0     4351.00     4350.29     39.84 o
   3   7   0     3014.65     3047.20     40.62 o
   4   7   0      552.25      571.79     25.46 o
   5   7   0       37.85       26.70     11.62 o
   0   8   0      247.92      214.58      8.13 o
   1   8   0      187.62      168.03      5.14 o
   2   8   0      146.89      152.19      5.00 o
   3   8   0      145.83      131.50      7.81 o
   4   8   0       22.80       10.17      4.98 o
   5   8   0        6.26        2.56      6.65 o
   1   9   0     1524.99     1558.94     18.98 o
   2   9   0     5578.01     5595.75     50.18 o
   3   9   0     1375.43     1345.41     23.05 o
   4   9   0      287.44      293.90     11.73 o
   0  10   0       57.48       33.19      5.21 o
   1  10   0      726.56      700.81     12.14 o
   2  10   0        9.47        5.60      6.78 o
   3  10   0      104.98       83.55      6.85 o
   4  10   0       11.60       12.81     11.09 o
   1  11   0     1029.14     1018.96     19.15 o
   2  11   0      904.62      920.00     20.30 o
   3  11   0      632.67      672.67     19.14 o
   4  11   0       73.28       62.55      8.27 o
   0  12   0     2463.32     2387.01     49.10 o
   1  12   0      249.04      226.41      8.93 o
   2  12   0      501.70      488.71     18.56 o
   3  12   0       10.04        9.07      6.98 o
   4  12   0       67.09       74.66     12.07 o
   1  13   0      253.08      274.36     13.40 o
   2  13   0      590.17      606.66     17.67 o
   3  13   0      118.74      119.38     10.61 o
   4  13   0       49.53       38.60      8.91 o
   0  14   0      491.31      554.40     24.28 o
   1  14   0      963.41      901.61     28.50 o
   2  14   0      108.00       98.83     10.48 o
   3  14   0        0.08       -5.01      6.93 o
   1  15   0       63.69       58.53      9.95 o
   2  15   0       60.43       69.71     10.23 o
   3  15   0       37.38       28.18     10.43 o
   0  16   0      436.64      477.58     27.61 o
   1  16   0      326.16      328.77     16.42 o
   2  16   0       55.03       39.62     11.29 o
   3  16   0        1.04        8.68     10.08 o
   1  17   0        2.38       -2.24      7.87 o
   2  17   0        0.42       -5.40      9.79 o
   0  18   0      294.98      293.52     34.45 o
   1  18   0       91.02       96.11     14.84 o
   2  18   0        6.42       19.95     15.64 o
   1  19   0        5.09       -1.56     13.07 o
  -5   1   1       32.41       30.24      4.57 o
  -4   1   1      358.10      365.83     10.85 o
  -3   1   1     2822.68     2926.24     46.86 o
  -2   1   1    14136.24    14267.38    261.10 o
  -1   1   1     7390.64     7604.52     80.78 o
   1   1   1     4457.92     4636.96     41.07 o
   2   1   1      126.53      112.21      3.08 o
   3   1   1     2854.00     2743.42     31.35 o
   4   1   1     1626.91     1561.38     24.71 o
   5   1   1      444.76      428.00     11.54 o
  -5   2   1       76.62       84.88      9.49 o
  -4   2   1      345.94      330.24     11.76 o
  -3   2   1      573.99      560.21     16.45 o
  -2   2   1        1.85        2.75      2.25 o
  -1   2   1      332.55      342.84      4.66 o
   0   2   1     5238.38     5375.31     36.08 o
   1   2   1     7897.69     8165.85     61.04 o
   2   2   1      316.35      325.33      5.67 o
   3   2   1      454.34      463.47      8.43 o
   4   2   1       10.45       11.56      5.46 o
   5   2   1       10.20        7.77      4.35 o
  -5   3   1       30.96       26.10      8.81 o
  -4   3   1       55.61       53.56      9.98 o
  -3   3   1     4647.31     4747.30     73.35 o
  -2   3   1     5617.94     5666.22     67.74 o
  -1   3   1    21702.44    22041.97    169.60 o
   0   3   1     1711.13     1765.16     12.70 o
   1   3   1      850.75      799.29      7.78 o
   2   3   1     2277.07     2235.78     33.42 o
   3   3   1     1349.38     1343.06     16.51 o
   4   3   1     1320.44     1274.68     27.56 o
   5   3   1      179.32      169.79     13.00 o
  -5   4   1      152.82      174.57     13.95 o
  -4   4   1      666.13      713.66     20.09 o
  -3   4   1      461.43      472.32     11.17 o
  -2   4   1      994.46     1016.39     13.37 o
  -1   4   1     1092.90     1111.36     10.29 o
   0   4   1     3472.76     3522.98     24.13 o
   1   4   1     3902.30     3946.21     34.08 o
   2   4   1     7382.64     7437.17     74.73 o
   3   4   1      323.12      323.38      7.30 o
   4   4   1      155.37      162.74     12.48 o
   5   4   1       34.70       35.14      9.96 o
  -5   5   1       10.49        5.15      9.24 o
  -4   5   1      156.26      145.69     16.01 o
  -3   5   1      241.44      215.00     10.34 o
  -2   5   1     5634.38     5575.42     57.66 o
  -1   5   1     1867.02     1879.37     19.16 o
   0   5   1    10520.18    10709.51     69.42 o
   1   5   1      768.76      800.31     10.93 o
   2   5   1       44.71       43.95      3.12 o
   3   5   1      950.28      895.72     13.71 o
   4   5   1      349.96      321.99     18.43 o
   5   5   1      104.76       94.88     12.86 o
  -5   6   1      226.26      257.76     18.53 o
  -4   6   1      590.31      631.27     25.88 o
  -3   6   1     1959.40     1981.22     28.64 o
  -2   6   1      130.94      141.58      7.38 o
  -1   6   1     1621.05     1632.71     20.00 o
   0   6   1     3284.88     3231.07     28.12 o
   1   6   1    10218.44    10198.41     89.39 o
   2   6   1     3525.11     3527.61     33.90 o
   3   6   1     1669.27     1706.64     28.09 o
   4   6   1        0.07        3.19      8.69 o
   5   6   1        0.41       -8.91      8.91 o
  -5   7   1        0.41       17.43     18.58 o
  -4   7   1       30.44       26.17     10.32 o
  -3   7   1      224.42      181.48      9.71 o
  -2   7   1       67.17       50.25      3.15 o
  -1   7   1     3299.74     3395.92     31.42 o
   0   7   1        7.81       12.19      3.22 o
   1   7   1      147.22      129.75      4.34 o
   2   7   1      388.87      369.51      7.21 o
   3   7   1       54.52       55.68      5.27 o
   4   7   1        8.99        0.82      4.68 o
   5   7   1        2.12        4.58      6.26 o
  -5   8   1      178.90      163.95     17.74 o
  -4   8   1      766.63      773.02     17.11 o
  -3   8   1      404.21      400.12     10.53 o
  -2   8   1      413.50      415.26      7.86 o
  -1   8   1      854.63      842.42     17.34 o
   0   8   1     3184.40     2906.99     28.09 o
   1   8   1     4141.45     4010.73     37.03 o
   2   8   1     5221.63     5172.51     48.96 o
   3   8   1      708.67      715.56     22.29 o
   4   8   1      147.16      122.30      7.82 o
   5   8   1       43.38       39.82      8.46 o
  -4   9   1        0.44       -1.22      4.47 o
  -3   9   1      240.02      236.32      9.84 o
  -2   9   1       70.58       66.57      4.39 o
  -1   9   1      509.43      503.40      9.71 o
   0   9   1       31.19       32.58      3.41 o
   1   9   1        0.48        1.59      3.11 o
   2   9   1      158.34      146.92      5.74 o
   3   9   1       44.25       48.06      6.99 o
   4   9   1       23.82       24.95      6.36 o
  -4  10   1      539.94      562.65     16.67 o
  -3  10   1      588.75      597.95     14.91 o
  -2  10   1       49.04       43.81      5.62 o
  -1  10   1      212.02      195.78      6.56 o
   0  10   1     3224.23     3186.89     33.39 o
   1  10   1     3733.64     3776.36     38.60 o
   2  10   1     1382.01     1394.36     22.76 o
   3  10   1      781.18      765.40     17.25 o
   4  10   1        0.02       -1.89      6.62 o
  -4  11   1        9.61        7.54      6.69 o
  -3  11   1       55.89       52.51      7.85 o
  -2  11   1      750.42      725.88     17.81 o
  -1  11   1     1346.18     1249.65     18.74 o
   0  11   1      126.18      103.00      7.04 o
   1  11   1       48.31       44.85      5.09 o
   2  11   1      311.65      305.78     11.85 o
   3  11   1       96.69      105.93     11.36 o
   4  11   1       40.46       45.54      7.89 o
  -4  12   1      137.42      133.38     10.58 o
  -3  12   1      133.04      131.13     13.66 o
  -2  12   1       12.93        9.22      9.48 o
  -1  12   1      482.83      474.08     12.32 o
   0  12   1      878.76      885.67     18.47 o
   1  12   1     1223.37     1273.13     21.08 o
   2  12   1      646.57      659.66     17.60 o
   3  12   1      125.98      126.98     10.31 o
   4  12   1        0.30       -7.91      7.91 o
  -4  13   1        1.93        0.04      7.72 o
  -3  13   1       48.36       36.27      8.56 o
  -2  13   1      662.49      741.36     29.87 o
  -1  13   1      526.28      481.40     14.01 o
   0  13   1      951.54      892.14     19.14 o
   1  13   1        1.04       -4.05      4.53 o
   2  13   1        6.05       11.56      6.56 o
   3  13   1      153.38      160.46     11.56 o
   4  13   1       40.89       45.66      9.18 o
  -3  14   1       16.01       21.75      8.81 o
  -2  14   1        7.07        4.53      7.57 o
  -1  14   1        6.53       -6.02      6.99 o
   0  14   1       81.93      112.65      8.38 o
   1  14   1       47.66       46.76      8.78 o
   2  14   1      234.14      263.79     14.23 o
   3  14   1       18.92       30.51      8.67 o
  -3  15   1      128.01      141.68     14.03 o
  -2  15   1      157.88      151.38     16.73 o
  -1  15   1     1111.77     1142.00     29.16 o
   0  15   1      148.66      136.44      9.29 o
   1  15   1       26.35       15.25      8.14 o
   2  15   1      103.93      117.49     12.93 o
   3  15   1       23.05       19.16     10.31 o
  -3  16   1        1.76       -9.54      9.54 o
  -2  16   1        0.62      -12.13     13.29 o
  -1  16   1        1.33        4.09      8.20 o
   0  16   1        5.57        7.40      8.22 o
   1  16   1       14.85       18.56     11.30 o
   2  16   1       25.47       14.05      9.98 o
   3  16   1        2.47       -3.21     11.83 o
  -2  17   1      212.97      250.36     19.09 o
  -1  17   1       36.13       30.61     11.77 o
   0  17   1      231.19      244.75     21.68 o
   1  17   1        5.56        7.62      8.72 o
   2  17   1        0.60       -4.05     10.23 o
  -2  18   1        0.19       -2.19     10.42 o
  -1  18   1        3.39        2.66      9.14 o
   0  18   1       17.80       14.55     18.18 o
   1  18   1       27.76       14.00      9.68 o
   2  18   1        0.50       11.63     11.38 o
  -1  19   1       68.70       99.43     18.81 o
   0  19   1        5.17       17.26     15.87 o
   1  19   1       11.17       -2.01     13.13 o
  -5   0   2       77.46       78.26      7.95 o
  -4   0   2     1952.85     1922.11     57.17 o
  -3   0   2     5429.48     5384.96    135.96 o
  -2   0   2    17049.26    16880.65    308.02 o
  -1   0   2     4011.51     3996.81     43.35 o
   0   0   2     2024.60     2096.71     23.66 o
   1   0   2    55465.13    54397.01    617.00 o
   2   0   2     4269.53     4191.92     49.61 o
   3   0   2     4021.80     3939.43     53.33 o
   4   0   2      600.74      610.48     15.90 o
   5   0   2        3.31       -1.60      6.34 o
  -5   1   2       35.00       25.08      5.94 o
  -4   1   2        0.28       -4.06      4.06 o
  -3   1   2      203.79      203.88      5.85 o
  -2   1   2      104.72      101.38      3.11 o
  -1   1   2     1238.77     1293.39     12.44 o
   0   1   2      302.26      281.79      3.74 o
   1   1   2    13146.58    13688.05     93.24 o
   2   1   2       58.50       68.22      2.89 o
   3   1   2        6.46        4.82      2.42 o
   4   1   2       71.80       64.89      4.16 o
   5   1   2        7.57       -2.50      3.84 o
  -5   2   2      118.60      126.00     11.36 o
  -4   2   2      675.80      683.69     16.94 o
  -3   2   2     6682.87     6539.14     86.73 o
  -2   2   2     7231.74     7240.44     71.58 o
  -1   2   2    13552.81    13887.45    107.41 o
   0   2   2     1708.93     1846.44     14.01 o
   1   2   2     6056.20     5997.14     47.57 o
   2   2   2    17579.81    17623.49    170.48 o
   3   2   2     3168.20     3155.17     37.21 o
   4   2   2      456.23      436.59     10.60 o
   5   2   2       44.83       40.94      5.70 o
  -5   3   2       84.97       71.93     10.59 o
  -4   3   2      268.18      269.58     11.85 o
  -3   3   2        2.26       -0.13      4.09 o
  -2   3   2      741.86      751.71     10.21 o
  -1   3   2     6363.80     6469.79     48.97 o
   0   3   2    20879.67    21416.46    145.24 o
   1   3   2     1061.35     1101.25     10.77 o
   2   3   2     2369.72     2504.67     27.14 o
   3   3   2       31.89       27.21      4.36 o
   4   3   2      145.07      147.05      7.68 o
   5   3   2      110.92      110.21      6.92 o
  -5   4   2       46.56       50.75     23.62 o
  -4   4   2      524.43      494.60     16.51 o
  -3   4   2     1931.18     1873.33     27.30 o
  -2   4   2     7067.90     6989.41     70.43 o
  -1   4   2     2331.76     2303.12     20.99 o
   0   4   2        0.22        6.16      1.74 o
   1   4   2     4389.05     4367.80     52.89 o
   2   4   2     3459.76     3369.16     34.79 o
   3   4   2     2665.77     2646.34     32.16 o
   4   4   2      402.66      406.06     13.34 o
   5   4   2       15.85       11.89      4.81 o
  -5   5   2      232.78      218.47     16.37 o
  -4   5   2      242.47      245.98     15.83 o
  -3   5   2        1.72        4.43      2.94 o
  -2   5   2     2904.48     2996.73     40.51 o
  -1   5   2     7764.58     7825.96     68.91 o
   0   5   2    20723.41    20938.20    142.46 o
   1   5   2    11294.85    11650.01    101.26 o
   2   5   2      685.09      694.96      9.54 o
   3   5   2      102.72       92.99      4.57 o
   4   5   2      347.94      342.16     10.33 o
   5   5   2      172.03      210.51     11.32 o
  -5   6   2        5.85        1.07     11.70 o
  -4   6   2      287.26      257.37     16.73 o
  -3   6   2      538.77      464.93     11.11 o
  -2   6   2     1212.65     1159.76     12.81 o
  -1   6   2      108.97      100.03      3.44 o
   0   6   2      555.12      559.54      9.15 o
   1   6   2      247.33      200.84      5.24 o
   2   6   2     1861.37     1829.68     22.26 o
   3   6   2      714.18      654.94     11.56 o
   4   6   2       94.64       79.45     10.42 o
   5   6   2        4.61        0.10      9.37 o
  -5   7   2      154.97      160.63     16.94 o
  -4   7   2      205.18      216.02     25.43 o
  -3   7   2        4.93        1.50      3.19 o
  -2   7   2     1383.03     1352.47     14.38 o
  -1   7   2    10348.78    10463.10     87.26 o
   0   7   2    18218.19    18417.61    154.58 o
   1   7   2     6884.22     6791.27     58.49 o
   2   7   2      204.62      208.30      7.90 o
   3   7   2       19.96        6.88      5.17 o
   4   7   2      505.85      534.13     14.40 o
   5   7   2      132.89      109.15     10.08 o
  -5   8   2        3.66        1.69     21.82 o
  -4   8   2        2.81       -3.76      3.76 o
  -3   8   2       79.18       60.60      5.29 o
  -2   8   2      112.00      117.12      5.09 o
  -1   8   2      559.70      566.43      9.20 o
   0   8   2      263.27      241.24      6.46 o
   1   8   2        4.63        0.65      2.80 o
   2   8   2       65.92       64.51      4.58 o
   3   8   2        7.95        4.15      6.24 o
   4   8   2       17.46        3.40      5.85 o
   5   8   2        8.77       -1.25      7.60 o
  -4   9   2      157.73      182.82      8.97 o
  -3   9   2        9.54        7.04      4.66 o
  -2   9   2     1450.18     1430.34     17.82 o
  -1   9   2     5370.56     5315.77     50.74 o
   0   9   2     8841.51     8744.90     91.09 o
   1   9   2     3078.85     3091.26     32.14 o
   2   9   2      686.43      670.81     12.23 o
   3   9   2      455.13      505.01     15.49 o
   4   9   2       72.36       89.13      8.13 o
  -4  10   2        0.56        0.10      6.06 o
  -3  10   2      211.01      219.50      9.44 o
  -2  10   2        4.38       -4.33      4.33 o
  -1  10   2     1345.70     1346.97     17.87 o
   0  10   2       74.46       78.70      6.29 o
   1  10   2       15.87       15.54      3.98 o
   2  10   2      224.33      211.91      8.68 o
   3  10   2      164.64      151.60      9.87 o
   4  10   2       74.37       64.67      8.21 o
  -4  11   2       27.29       32.21      7.95 o
  -3  11   2       94.72      100.10      9.08 o
  -2  11   2      116.97       95.61      9.12 o
  -1  11   2     2794.42     2768.50     32.71 o
   0  11   2     2623.08     2596.54     36.22 o
   1  11   2     2768.08     2736.91     34.91 o
   2  11   2       32.97       32.19      6.46 o
   3  11   2        0.16        3.87      6.40 o
   4  11   2      127.58      145.56     10.77 o
  -4  12   2      205.91      202.31     12.19 o
  -3  12   2      262.64      282.46     17.37 o
  -2  12   2      365.46      358.46     19.97 o
  -1  12   2       13.00        6.32      4.68 o
   0  12   2      190.59      181.74      8.88 o
   1  12   2      565.24      570.60     13.65 o
   2  12   2      225.55      227.61     12.84 o
   3  12   2      274.55      264.35     13.09 o
   4  12   2       53.39       71.82      9.48 o
  -4  13   2       72.86       74.42      9.86 o
  -3  13   2       14.33       12.49      7.49 o
  -2  13   2      100.38       93.28      8.73 o
  -1  13   2      485.80      489.51     14.39 o
   0  13   2     1016.08     1039.67     20.95 o
   1  13   2      158.23      165.42     10.06 o
   2  13   2       31.13       17.94      6.86 o
   3  13   2       29.48       33.19      9.77 o
   4  13   2        7.88       -2.34      7.71 o
  -3  14   2      226.41      250.02     13.95 o
  -2  14   2      264.21      268.57     14.19 o
  -1  14   2      195.08      205.87     12.57 o
   0  14   2       65.59       50.93      7.17 o
   1  14   2       73.90       95.71     11.17 o
   2  14   2      547.34      545.66     19.83 o
   3  14   2      250.61      260.19     16.56 o
  -3  15   2        0.43        6.30      9.15 o
  -2  15   2       37.18       46.83      9.46 o
  -1  15   2      115.95      135.94     11.90 o
   0  15   2       36.52       56.60      7.69 o
   1  15   2       24.25       40.10     10.11 o
   2  15   2        6.89       -4.27      7.51 o
   3  15   2        3.28       -7.69      9.12 o
  -3  16   2      168.13      176.53     15.70 o
  -2  16   2      229.29      228.64     17.08 o
  -1  16   2       73.48       84.28     10.83 o
   0  16   2        0.45        5.89      9.35 o
   1  16   2      142.08      158.42     12.90 o
   2  16   2      263.85      281.27     18.15 o
   3  16   2      113.83      127.80     14.42 o
  -2  17   2        0.17       18.62     10.66 o
  -1  17   2        0.77       -3.69     10.19 o
   0  17   2       13.16        6.44     13.39 o
   1  17   2        0.48       -4.97      8.17 o
   2  17   2        0.94       10.36     10.71 o
  -2  18   2      193.28      227.96     18.72 o
  -1  18   2       40.42       55.85     11.36 o
   0  18   2        2.55        8.11     15.84 o
   1  18   2      113.56      140.95     21.89 o
   2  18   2       69.55       87.32     17.79 o
  -1  19   2       13.96       21.68     14.56 o
   0  19   2       12.93       -5.40     17.03 o
   1  19   2       21.61        8.56     14.02 o
  -5   1   3      624.20      642.74     16.12 o
  -4   1   3     1845.43     1761.07     26.82 o
  -3   1   3     1321.04     1272.38     16.25 o
  -2   1   3      677.61      640.91      9.59 o
  -1   1   3     6312.17     6637.93     52.08 o
   0   1   3     6481.94     6687.29     52.52 o
   1   1   3    18792.05    18977.52    133.95 o
   2   1   3    13451.19    13765.49    111.60 o
   3   1   3     1777.76     1771.45     19.94 o
   4   1   3        1.91        1.83      3.51 o
   5   1   3      107.07       95.65      6.84 o
  -5   2   3        0.42       -7.09      7.09 o
  -4   2   3       77.61       73.89      6.77 o
  -3   2   3      967.58      990.01     13.74 o
  -2   2   3      939.00      960.80     12.08 o
  -1   2   3     1968.17     2057.67     17.65 o
   0   2   3       62.22       56.30      1.99 o
   1   2   3       10.86       18.23      1.84 o
   2   2   3     1254.79     1241.77     13.32 o
   3   2   3        6.86        6.71      2.50 o
   4   2   3      185.92      188.58      6.61 o
   5   2   3       10.41       13.99      5.06 o
  -5   3   3      399.69      429.15     21.79 o
  -4   3   3      980.76      934.32     22.29 o
  -3   3   3     1363.32     1325.04     17.97 o
  -2   3   3     1154.40     1268.23     16.78 o
  -1   3   3      325.45      333.82      5.18 o
   0   3   3    13584.69    14010.84     95.91 o
   1   3   3     7138.08     7205.96     57.02 o
   2   3   3     4025.91     3964.60     36.58 o
   3   3   3      938.88      972.99     12.05 o
   4   3   3        6.30        3.40      3.66 o
   5   3   3       44.77       46.44      7.24 o
  -5   4   3        0.51        5.87      9.11 o
  -4   4   3      102.56      107.09      8.93 o
  -3   4   3      986.55     1027.23     14.14 o
  -2   4   3     7778.74     8024.78     80.56 o
  -1   4   3     7248.16     7462.37     69.36 o
   0   4   3     4353.78     4406.38     32.14 o
   1   4   3      388.63      398.59      6.71 o
   2   4   3      513.85      551.29      8.28 o
   3   4   3     2088.29     2036.90     24.32 o
   4   4   3      228.12      234.92      7.86 o
   5   4   3      126.85      111.11      9.22 o
  -5   5   3       73.16       50.87     11.31 o
  -4   5   3      537.31      472.26     21.81 o
  -3   5   3       88.02       80.16      4.62 o
  -2   5   3      649.85      659.28     10.28 o
  -1   5   3     5912.29     6179.48     52.61 o
   0   5   3     2778.12     2886.87     25.32 o
   1   5   3     7160.69     7105.90     68.39 o
   2   5   3      795.53      768.01     10.59 o
   3   5   3      123.73      105.41      9.98 o
   4   5   3        3.22       -0.14      5.54 o
   5   5   3       27.01       21.58      7.44 o
  -5   6   3       18.25       18.37     11.32 o
  -4   6   3      205.50      213.06     24.67 o
  -3   6   3     2101.55     2127.12     30.66 o
  -2   6   3     6542.14     6618.07     60.72 o
  -1   6   3    10575.09    10662.97     88.30 o
   0   6   3      646.28      628.88      8.65 o
   1   6   3     1150.05     1152.36     14.20 o
   2   6   3     2032.46     2057.39     22.14 o
   3   6   3      870.30      874.44     18.69 o
   4   6   3      887.70      881.72     19.32 o
   5   6   3      110.87      114.74     10.46 o
  -5   7   3       17.04        5.57     10.91 o
  -4   7   3        9.12        6.55      9.50 o
  -3   7   3      333.56      312.38     10.50 o
  -2   7   3      567.18      554.18      8.34 o
  -1   7   3       10.81        6.43      2.50 o
   0   7   3     2997.94     3083.39     37.36 o
   1   7   3       16.55        8.35      2.89 o
   2   7   3      121.17      113.14      4.79 o
   3   7   3       25.86       19.05      5.69 o
   4   7   3        2.36       10.30      6.93 o
   5   7   3        2.47       -0.68      7.16 o
  -5   8   3        6.38        9.46      7.36 o
  -4   8   3       99.02       94.66      7.45 o
  -3   8   3     1623.95     1594.89     25.01 o
  -2   8   3     5360.52     5358.49     47.70 o
  -1   8   3     6389.75     6312.60     55.40 o
   0   8   3     3247.87     3287.65     33.09 o
   1   8   3        0.06       -2.82      2.82 o
   2   8   3      360.63      355.34      8.43 o
   3   8   3     1698.98     1750.22     35.81 o
   4   8   3      538.15      570.70     23.85 o
  -4   9   3       13.45       26.82      5.31 o
  -3   9   3       10.31       11.04      4.73 o
  -2   9   3      163.02      154.36      5.73 o
  -1   9   3      126.76      133.86      5.55 o
   0   9   3      117.03       95.84      4.88 o
   1   9   3        0.19       -4.47      4.47 o
   2   9   3        0.69       -4.58      4.58 o
   3   9   3       11.99       21.22      7.53 o
   4   9   3        0.44        3.22      7.63 o
  -4  10   3      133.51      124.75     10.88 o
  -3  10   3     1246.67     1225.29     25.81 o
  -2  10   3     1924.69     1895.11     28.19 o
  -1  10   3     1517.06     1524.69     19.63 o
   0  10   3     1434.03     1426.59     21.32 o
   1  10   3        0.08       -3.53      3.53 o
   2  10   3      258.75      275.80      9.95 o
   3  10   3      406.05      423.08     15.26 o
   4  10   3      367.69      379.38     14.90 o
  -4  11   3       18.37       35.39      9.09 o
  -3  11   3      133.55      149.33     10.28 o
  -2  11   3      143.47      145.80      8.87 o
  -1  11   3      634.85      587.62     13.36 o
   0  11   3      547.29      475.15     13.20 o
   1  11   3      405.43      371.02     12.87 o
   2  11   3      336.26      319.10     18.34 o
   3  11   3        5.63        1.85      6.57 o
   4  11   3        3.76        2.01      7.23 o
  -4  12   3       51.93       42.44     10.68 o
  -3  12   3      272.70      262.83     13.14 o
  -2  12   3      509.48      502.42     15.62 o
  -1  12   3      760.35      817.57     16.35 o
   0  12   3       19.61       19.73      5.61 o
   1  12   3       72.07       80.46      7.36 o
   2  12   3       98.80      114.02      8.86 o
   3  12   3      137.34      136.92     10.88 o
   4  12   3       86.88      103.95     10.67 o
  -4  13   3      176.14      224.31     13.36 o
  -3  13   3      137.32      143.58     11.21 o
  -2  13   3       93.90      108.37      9.03 o
  -1  13   3      203.99      208.46     18.77 o
   0  13   3      857.64      784.11     20.08 o
   1  13   3     1302.30     1214.28     25.40 o
   2  13   3      297.34      288.43     12.78 o
   3  13   3       76.79       72.51      9.83 o
   4  13   3        0.15       -3.45      7.75 o
  -3  14   3       30.37       32.92      8.58 o
  -2  14   3      127.57      142.59     11.47 o
  -1  14   3       32.73       40.07      8.73 o
   0  14   3      355.41      365.04     13.15 o
   1  14   3        8.71        3.65      9.59 o
   2  14   3        0.11        0.98      7.40 o
   3  14   3      113.80      133.83     13.50 o
  -3  15   3      141.27      157.31     14.60 o
  -2  15   3        7.48       -2.23      7.30 o
  -1  15   3       39.56       27.81      8.86 o
   0  15   3      791.68      780.61     19.43 o
   1  15   3      338.42      338.52     16.11 o
   2  15   3      211.80      223.61     14.17 o
   3  15   3       55.51       72.61     12.36 o
  -3  16   3        0.35       -0.14     12.01 o
  -2  16   3        0.47       -2.24      9.28 o
  -1  16   3       19.63       13.62      8.43 o
   0  16   3        9.32        4.11      9.53 o
   1  16   3       15.98       15.32      8.80 o
   2  16   3        3.97        7.37     12.41 o
   3  16   3        6.53        5.42     10.72 o
  -2  17   3        0.83       11.49     10.59 o
  -1  17   3       59.73       37.74     10.06 o
   0  17   3       73.53       82.45     44.80 o
   1  17   3      337.09      388.06     18.75 o
   2  17   3      108.89      139.64     19.36 o
  -2  18   3       16.11       10.76     11.43 o
  -1  18   3       18.03       25.13     10.17 o
   0  18   3        5.64       14.94     13.15 o
   1  18   3        7.26        0.73     14.41 o
  -1  19   3       10.07       19.21     14.58 o
   0  19   3       40.88       17.98     15.17 o
   1  19   3       11.65       32.80     16.12 o
  -5   0   4      121.17      133.40      9.89 o
  -4   0   4      780.72      752.45     16.66 o
  -3   0   4      442.67      492.77     10.35 o
  -2   0   4     2905.54     2956.22     40.58 o
  -1   0   4    27839.40    28238.21    319.66 o
   0   0   4    28113.79    28435.30    294.44 o
   1   0   4     7075.81     6935.72     81.51 o
   2   0   4      501.02      484.88      9.95 o
   3   0   4       21.17       28.87      4.82 o
   4   0   4      418.73      385.43     13.78 o
   5   0   4      224.03      229.10     14.29 o
  -5   1   4       10.43        4.68      4.38 o
  -4   1   4      125.95      144.83      6.68 o
  -3   1   4      321.17      333.70      7.44 o
  -2   1   4      296.23      312.49      5.14 o
  -1   1   4      909.19      960.76      9.94 o
   0   1   4     2669.07     2735.99     22.27 o
   1   1   4       54.11       53.16      2.35 o
   2   1   4     3713.34     3815.33     40.68 o
   3   1   4        2.89        6.57      2.78 o
   4   1   4       27.12       32.10      5.50 o
   5   1   4        0.04       -5.13      5.13 o
  -5   2   4      368.77      396.80     18.50 o
  -4   2   4      156.85      165.99      9.10 o
  -3   2   4       69.56       63.22      3.99 o
  -2   2   4     7954.19     8120.02     70.82 o
  -1   2   4    15425.41    15853.31    128.11 o
   0   2   4    39165.92    39551.09    277.22 o
   1   2   4     8459.49     8578.27     67.53 o
   2   2   4       65.01       54.30      3.08 o
   3   2   4      453.60      437.24      7.90 o
   4   2   4      356.15      391.95     10.52 o
   5   2   4      156.08      156.86     13.19 o
  -5   3   4       98.78      102.35     11.88 o
  -4   3   4      419.92      430.87     15.13 o
  -3   3   4     1782.30     1806.75     21.49 o
  -2   3   4     1971.17     1931.05     20.30 o
  -1   3   4      106.56      117.45      3.16 o
   0   3   4       42.94       38.89      2.75 o
   1   3   4     3663.25     3704.00     32.80 o
   2   3   4      843.88      855.33     11.03 o
   3   3   4     2633.63     2665.29     30.95 o
   4   3   4       90.48       84.81      5.92 o
   5   3   4        0.04       -4.40      5.25 o
  -5   4   4      134.13      125.97     13.71 o
  -4   4   4      176.37      153.83     13.05 o
  -3   4   4       46.32       43.24      4.59 o
  -2   4   4     1393.77     1390.57     15.17 o
  -1   4   4    14528.35    15038.11    129.27 o
   0   4   4    10881.50    11063.01     86.69 o
   1   4   4     4881.73     4950.43     46.93 o
   2   4   4      775.76      784.01     10.79 o
   3   4   4      287.62      285.14      8.80 o
   4   4   4      489.73      467.46     13.89 o
   5   4   4      114.23      112.15      9.94 o
  -5   5   4       78.46       78.27     15.31 o
  -4   5   4      949.43     1006.61     32.41 o
  -3   5   4     2295.25     2308.07     32.29 o
  -2   5   4     2103.25     2031.75     21.17 o
  -1   5   4      789.13      784.81     10.58 o
   0   5   4       74.92       65.40      3.14 o
   1   5   4     4923.04     4805.39     44.63 o
   2   5   4     4434.67     4507.62     42.68 o
   3   5   4     1133.88     1157.87     20.36 o
   4   5   4      262.87      280.91     13.56 o
   5   5   4        6.16       -2.51      6.85 o
  -5   6   4       50.16       34.71     11.94 o
  -4   6   4       16.82       20.62      9.81 o
  -3   6   4       84.64       89.60      5.06 o
  -2   6   4      321.75      312.79      6.95 o
  -1   6   4     1378.35     1296.99     15.27 o
   0   6   4     2484.69     2547.30     25.96 o
   1   6   4     2466.60     2520.43     27.76 o
   2   6   4       11.52       10.22      3.12 o
   3   6   4      172.46      164.73      8.82 o
   4   6   4       92.45       94.92     11.16 o
   5   6   4       48.86       39.04      8.79 o
  -5   7   4       79.99       97.70     16.01 o
  -4   7   4      527.81      557.86     13.93 o
  -3   7   4     2881.36     2894.50     44.76 o
  -2   7   4     2292.80     2283.06     22.83 o
  -1   7   4     1941.95     1981.91     23.20 o
   0   7   4     1368.85     1361.83     16.51 o
   1   7   4     3020.25     3010.54     30.84 o
   2   7   4     3563.33     3510.57     35.27 o
   3   7   4     1149.41     1131.07     23.38 o
   4   7   4      251.13      253.25     11.55 o
   5   7   4        1.05       -6.61      7.50 o
  -5   8   4        0.68        6.15      6.84 o
  -4   8   4       11.06        7.58      4.35 o
  -3   8   4        2.43       -0.46      4.21 o
  -2   8   4       98.69       85.71      4.30 o
  -1   8   4       25.38       21.23      3.79 o
   0   8   4       69.23       72.89      4.31 o
   1   8   4       34.71       27.40      3.96 o
   2   8   4       26.81       25.27      4.18 o
   3   8   4        0.48       -0.37      5.73 o
   4   8   4       17.85       28.82      6.97 o
  -4   9   4      426.98      412.37     12.10 o
  -3   9   4     1151.94     1142.59     21.25 o
  -2   9   4     3324.54     3405.74     39.74 o
  -1   9   4      203.81      196.55      6.83 o
   0   9   4        3.22        3.92      3.56 o
   1   9   4     3813.93     3719.39     40.31 o
   2   9   4     1798.02     1797.64     30.05 o
   3   9   4     1075.69     1092.46     24.65 o
   4   9   4       65.21       68.52      9.80 o
  -4  10   4        4.86        4.50      7.16 o
  -3  10   4       61.92       46.25      7.28 o
  -2  10   4      448.92      430.15     12.28 o
  -1  10   4      115.20      115.25      6.57 o
   0  10   4     1733.01     1616.52     25.36 o
   1  10   4      207.18      200.70     10.44 o
   2  10   4       94.51       91.05      7.85 o
   3  10   4        0.70       -3.21      7.31 o
   4  10   4       57.06       65.61      8.70 o
  -4  11   4      200.69      197.16     11.61 o
  -3  11   4      947.12      949.94     23.61 o
  -2  11   4     1746.22     1717.56     30.50 o
  -1  11   4      826.46      898.49     18.63 o
   0  11   4     1157.94     1138.88     21.01 o
   1  11   4      710.14      735.23     15.23 o
   2  11   4     2103.01     2197.01     37.29 o
   3  11   4      245.75      252.95     12.92 o
   4  11   4       65.40       51.60      9.01 o
  -4  12   4       24.65       24.29      8.03 o
  -3  12   4      153.24      147.65     10.83 o
  -2  12   4       14.05       12.72      6.33 o
  -1  12   4      348.46      299.65     11.01 o
   0  12   4      604.80      545.56     14.55 o
   1  12   4      980.39      932.89     17.91 o
   2  12   4       78.08       74.92      8.21 o
   3  12   4        1.13       13.90      7.56 o
   4  12   4       24.59       17.78      8.56 o
  -4  13   4       65.61       46.23      9.30 o
  -3  13   4      276.78      273.04     14.08 o
  -2  13   4      189.14      209.74     12.91 o
  -1  13   4       51.23       61.87      8.54 o
   0  13   4        3.37       -4.22      5.19 o
   1  13   4      818.09      825.84     25.13 o
   2  13   4      152.93      160.28     10.59 o
   3  13   4      134.72      143.90     11.82 o
  -3  14   4        4.21       -8.44      8.44 o
  -2  14   4      236.34      244.40     13.93 o
  -1  14   4      394.73      394.30     17.07 o
   0  14   4      623.95      640.69     24.58 o
   1  14   4      300.63      302.44     15.09 o
   2  14   4       80.96       80.73     10.28 o
   3  14   4       17.68       24.91     10.63 o
  -3  15   4        0.71        2.86      9.67 o
  -2  15   4       70.78       85.48     13.24 o
  -1  15   4        1.25       -6.98      7.31 o
   0  15   4       37.90       38.04      7.37 o
   1  15   4        3.29        5.97      7.90 o
   2  15   4       52.25       42.98      9.88 o
   3  15   4        2.96        2.67      9.80 o
  -3  16   4        5.52        0.50      9.70 o
  -2  16   4       83.35      100.86     13.70 o
  -1  16   4      399.20      412.81     22.29 o
   0  16   4      339.08      354.90     24.64 o
   1  16   4      176.70      190.54     13.82 o
   2  16   4        5.43       12.15     10.49 o
  -2  17   4       24.60        4.90     10.74 o
  -1  17   4        1.14        1.48      8.63 o
   0  17   4        6.51        4.21     12.46 o
   1  17   4        0.87       -8.50      8.50 o
   2  17   4        0.12       -3.93     10.64 o
  -1  18   4      254.70      317.85     31.96 o
   0  18   4      131.49      160.00     20.61 o
   1  18   4       41.35       50.03     27.23 o
   0  19   4        4.61        2.29     13.87 o
  -5   1   5        1.35       -2.56      4.51 o
  -4   1   5      756.86      772.81     12.62 o
  -3   1   5     4735.06     4738.51     45.57 o
  -2   1   5    12089.18    12243.21    112.21 o
  -1   1   5    17509.70    17752.11    143.41 o
   0   1   5     3039.80     3046.09     24.97 o
   1   1   5       57.18       57.10      2.76 o
   2   1   5     3314.07     3451.84     50.34 o
   3   1   5     3938.33     3927.88     42.69 o
   4   1   5      943.26      934.33     29.19 o
   5   1   5      118.65      125.60      8.60 o
  -5   2   5       14.67       21.90      5.01 o
  -4   2   5      153.61      173.01      5.97 o
  -3   2   5      316.89      334.55      6.86 o
  -2   2   5        6.04        1.39      2.23 o
  -1   2   5      329.41      384.25      5.95 o
   0   2   5     3113.94     3172.33     26.05 o
   1   2   5     1139.61     1163.43     12.16 o
   2   2   5      896.92      846.53     15.99 o
   3   2   5       64.50       49.87      5.10 o
   4   2   5       52.84       44.35      7.90 o
   5   2   5        6.90        3.79      6.27 o
  -5   3   5        4.31       16.80      9.12 o
  -4   3   5      438.25      415.71     10.87 o
  -3   3   5     2182.20     2124.00     23.17 o
  -2   3   5     7269.35     7049.05     66.41 o
  -1   3   5     5330.82     5346.32     45.70 o
   0   3   5     6891.53     7162.79     57.44 o
   1   3   5        0.11       -1.81      1.81 o
   2   3   5     1576.37     1556.56     18.26 o
   3   3   5     1177.80     1165.25     20.16 o
   4   3   5      932.88      910.15     20.00 o
   5   3   5       89.66       79.56      7.81 o
  -5   4   5      195.26      241.42     16.76 o
  -4   4   5      610.26      654.14     17.46 o
  -3   4   5      441.13      458.55      9.62 o
  -2   4   5      672.28      721.51     10.50 o
  -1   4   5     7452.39     8047.08     71.31 o
   0   4   5     1740.51     1729.51     18.55 o
   1   4   5     8390.04     8112.86    113.87 o
   2   4   5      774.44      764.82     11.17 o
   3   4   5      315.07      326.83     10.64 o
   4   4   5        1.41       -5.36      5.36 o
   5   4   5        4.86       11.39      6.28 o
  -5   5   5        0.16       -1.09      9.59 o
  -4   5   5       15.51        3.63      4.18 o
  -3   5   5     1734.75     1635.81     22.48 o
  -2   5   5     1883.17     1841.66     20.09 o
  -1   5   5     3670.58     3565.12     34.00 o
   0   5   5        1.85        5.15      2.49 o
   1   5   5       11.09        8.34      2.75 o
   2   5   5      270.95      265.77      6.97 o
   3   5   5      399.19      403.43     12.95 o
   4   5   5       90.52       85.38     12.47 o
   5   5   5       76.44       73.21      8.18 o
  -5   6   5      294.63      320.95     18.72 o
  -4   6   5      719.03      768.91     16.88 o
  -3   6   5      731.09      762.41     17.17 o
  -2   6   5       46.95       47.86      4.12 o
  -1   6   5      741.65      718.13     12.51 o
   0   6   5    12812.98    12720.35    117.75 o
   1   6   5     3766.83     3661.02     36.15 o
   2   6   5     4952.26     4839.33     49.15 o
   3   6   5      160.18      152.56      8.69 o
   4   6   5        3.22       -5.79      5.79 o
   5   6   5       54.97       57.30      9.70 o
  -5   7   5        1.07       11.30     11.51 o
  -4   7   5       39.27       28.95      5.52 o
  -3   7   5       11.95        1.09      4.84 o
  -2   7   5      667.60      611.22      9.63 o
  -1   7   5        0.45        6.22      3.05 o
   0   7   5      245.19      236.68      6.49 o
   1   7   5      120.00      116.99      6.27 o
   2   7   5        3.38        1.92      2.93 o
   3   7   5       19.23       18.36      6.10 o
   4   7   5       54.83       57.75      7.68 o
  -4   8   5      634.41      652.49     14.83 o
  -3   8   5      417.02      390.92     17.81 o
  -2   8   5        5.09       -3.34      3.34 o
  -1   8   5     4094.88     3995.44     42.05 o
   0   8   5     3253.30     3133.71     34.65 o
   1   8   5     6885.17     6823.27     72.33 o
   2   8   5     1666.62     1588.83     27.11 o
   3   8   5      301.08      291.89     12.55 o
   4   8   5       15.96       14.62      6.77 o
  -4   9   5        3.84       -4.63      5.57 o
  -3   9   5        0.22       -2.00      5.44 o
  -2   9   5       82.22       78.39      6.41 o
  -1   9   5       18.31       23.06      4.19 o
   0   9   5      601.82      572.38     11.46 o
   1   9   5        0.18       -3.91      3.91 o
   2   9   5        6.19        8.75      5.52 o
   3   9   5        0.10        2.86      6.22 o
   4   9   5       24.12       28.01      7.63 o
  -4  10   5      426.88      423.04     15.30 o
  -3  10   5       57.09       66.78      9.82 o
  -2  10   5      110.21       92.12      7.62 o
  -1  10   5      263.65      259.25      9.64 o
   0  10   5     2468.67     2384.75     37.04 o
   1  10   5     2752.70     2660.44     34.24 o
   2  10   5     1124.71     1123.87     23.18 o
   3  10   5      245.69      244.21     12.62 o
   4  10   5        0.92       -8.03      8.03 o
  -4  11   5       10.04        8.07      6.85 o
  -3  11   5       77.65       88.48      9.06 o
  -2  11   5      798.60      833.11     19.94 o
  -1  11   5     1068.61     1081.63     23.69 o
   0  11   5        6.14        1.04      5.05 o
   1  11   5       38.04       34.33      6.72 o
   2  11   5       90.08       82.84     12.16 o
   3  11   5      101.47      121.24     17.87 o
   4  11   5       17.08       18.93      8.15 o
  -4  12   5       29.59       18.44      7.90 o
  -3  12   5      116.62      133.62     10.89 o
  -2  12   5       32.53       34.41      7.01 o
  -1  12   5      161.57      153.33      9.51 o
   0  12   5      668.74      708.01     16.84 o
   1  12   5      435.16      444.91     14.85 o
   2  12   5      757.31      787.12     20.71 o
   3  12   5       47.92       35.49      8.67 o
   4  12   5        0.06       -1.85      7.93 o
  -4  13   5        7.06       -3.50      7.79 o
  -3  13   5      434.89      445.59     17.94 o
  -2  13   5      636.51      618.96     24.43 o
  -1  13   5      853.07      845.24     31.04 o
   0  13   5      152.38      159.90      9.22 o
   1  13   5      158.94      143.72     11.19 o
   2  13   5      125.23      130.29     11.41 o
   3  13   5      102.51      101.66     11.14 o
  -3  14   5        0.12       -6.16      8.46 o
  -2  14   5        0.40       -6.89      6.89 o
  -1  14   5      180.33      195.22     18.29 o
   0  14   5      109.69      111.58      8.79 o
   1  14   5      319.80      362.79     16.38 o
   2  14   5        2.04       -7.42      7.42 o
   3  14   5       15.30       10.77     15.02 o
  -3  15   5       88.45       93.40     13.77 o
  -2  15   5      534.11      560.80     24.24 o
  -1  15   5      248.00      290.11     15.44 o
   0  15   5      148.32      148.09     10.99 o
   1  15   5        0.00       -0.91      7.88 o
   2  15   5       89.93       98.64     13.55 o
   3  15   5       68.23       80.35     13.30 o
  -2  16   5       17.33       28.06     11.53 o
  -1  16   5        0.13       -7.40      7.40 o
   0  16   5       50.56       52.84     32.67 o
   1  16   5        4.77       -0.77      8.14 o
   2  16   5       15.86       25.19     15.26 o
  -2  17   5       33.39       38.08     11.94 o
  -1  17   5      189.68      179.63     14.49 o
   0  17   5       65.22       68.36     28.08 o
   1  17   5        0.34       -2.71     10.22 o
   2  17   5       20.74       21.02     12.08 o
  -1  18   5        0.03        0.22     11.34 o
   0  18   5       10.50       -3.94     13.16 o
   1  18   5        0.06       -4.61     13.05 o
  -5   0   6      135.20      143.77     15.00 o
  -4   0   6      966.71      974.47     21.79 o
  -3   0   6     8625.52     8647.65    132.42 o
  -2   0   6     3081.63     3122.33     45.04 o
  -1   0   6     1268.24     1298.68     19.42 o
   0   0   6     2387.47     2415.93     35.97 o
   1   0   6    12273.91    12377.43    148.80 o
   2   0   6     4485.73     4419.51     85.12 o
   3   0   6     3097.86     3110.53     54.71 o
   4   0   6      259.90      208.97     14.08 o
   5   0   6       10.20        9.18      8.94 o
  -5   1   6       32.15       31.30     12.35 o
  -4   1   6       47.88       45.31      5.02 o
  -3   1   6        1.55       -2.87      3.26 o
  -2   1   6      903.01      962.79     14.18 o
  -1   1   6       13.60       16.08      2.10 o
   0   1   6     1950.58     1991.70     20.48 o
   1   1   6      487.30      501.68      7.82 o
   2   1   6      254.55      241.93      6.45 o
   3   1   6      161.52      150.63      6.99 o
   4   1   6        1.25       -5.28      5.28 o
   5   1   6        6.51       14.14      6.45 o
  -5   2   6      171.29      156.70     13.29 o
  -4   2   6     1849.94     1840.76     27.03 o
  -3   2   6     3031.92     3025.43     36.19 o
  -2   2   6     5980.69     6058.09     58.17 o
  -1   2   6        3.77        4.78      2.98 o
   0   2   6     3590.15     3745.55     37.39 o
   1   2   6     7222.17     7235.80     64.91 o
   2   2   6     5286.25     5368.80     61.57 o
   3   2   6      807.34      791.28     16.25 o
   4   2   6      328.90      331.39     15.22 o
   5   2   6        6.07        0.75      6.17 o
  -5   3   6       51.97       67.71     11.50 o
  -4   3   6       30.11       32.65      5.18 o
  -3   3   6      251.82      289.98      8.14 o
  -2   3   6     1261.92     1300.72     16.12 o
  -1   3   6     4885.86     4844.07     42.32 o
   0   3   6     2172.23     2190.75     23.94 o
   1   3   6     2786.36     2777.87     29.69 o
   2   3   6       32.84       30.94      3.81 o
   3   3   6      109.43      104.52      7.52 o
   4   3   6      355.40      322.14     12.67 o
   5   3   6       15.43       12.23      6.80 o
  -5   4   6      168.29      148.00     14.45 o
  -4   4   6      580.23      554.92     14.02 o
  -3   4   6     2493.65     2445.15     31.08 o
  -2   4   6     1628.93     1669.75     21.02 o
  -1   4   6      302.97      285.18      6.81 o
   0   4   6     2657.53     2758.27     29.30 o
   1   4   6     3946.60     3958.69     39.14 o
   2   4   6     2876.45     2895.32     31.82 o
   3   4   6     1267.42     1207.91     24.06 o
   4   4   6        4.27       -2.58      6.00 o
   5   4   6        3.14        4.93      6.54 o
  -5   5   6      122.21      143.31     36.48 o
  -4   5   6       84.36       81.91      7.99 o
  -3   5   6      202.37      215.63      9.39 o
  -2   5   6     2154.93     2169.49     26.30 o
  -1   5   6     4916.28     4813.68     45.04 o
   0   5   6     9706.04     9772.55     91.73 o
   1   5   6     3140.94     3177.67     32.09 o
   2   5   6       66.97       52.60      4.29 o
   3   5   6      121.37      127.39      8.43 o
   4   5   6      175.11      194.57     15.04 o
   5   5   6      116.61      121.52      9.71 o
  -5   6   6       54.09       53.83     13.37 o
  -4   6   6      211.41      174.57     15.02 o
  -3   6   6      263.97      245.26     10.11 o
  -2   6   6      732.72      713.29     12.57 o
  -1   6   6      163.15      180.47      9.18 o
   0   6   6       70.17       60.84      4.68 o
   1   6   6     1990.13     1996.59     25.47 o
   2   6   6     1102.00     1140.93     15.67 o
   3   6   6      142.14      115.85      8.50 o
   4   6   6        6.25        2.31      6.39 o
  -5   7   6      126.20      138.97     16.79 o
  -4   7   6       94.16       95.40      9.74 o
  -3   7   6       13.89        5.42      5.21 o
  -2   7   6     3490.71     3538.69     37.77 o
  -1   7   6     4576.54     4561.83     46.96 o
   0   7   6     9399.70     9160.11     87.51 o
   1   7   6     1687.30     1642.12     22.73 o
   2   7   6      266.66      251.59      9.07 o
   3   7   6      149.38      162.51     10.95 o
   4   7   6      194.36      197.29     12.39 o
  -4   8   6        8.91        4.75      5.49 o
  -3   8   6        0.03        0.68      4.47 o
  -2   8   6       18.08        8.52      4.39 o
  -1   8   6        6.15        4.67      3.72 o
   0   8   6        4.81        3.29      3.46 o
   1   8   6        0.33       -0.41      3.99 o
   2   8   6      105.36      106.56      7.78 o
   3   8   6        0.19       -0.19      6.25 o
   4   8   6        2.89       -3.43      6.67 o
  -4   9   6       67.66       72.12      8.04 o
  -3   9   6       75.37       68.13     11.43 o
  -2   9   6      688.39      674.51     16.37 o
  -1   9   6     8281.00     8210.60     92.67 o
   0   9   6     3333.39     3167.59     48.38 o
   1   9   6     2204.51     2205.19     29.48 o
   2   9   6       32.86       23.32      6.16 o
   3   9   6       79.15       86.11      9.19 o
   4   9   6      146.74      165.48     11.42 o
  -4  10   6      109.56      124.67      9.86 o
  -3  10   6       70.58       85.79      8.72 o
  -2  10   6       72.03       69.45      8.07 o
  -1  10   6       67.42       58.48      6.38 o
   0  10   6       34.87       15.11      4.03 o
   1  10   6       51.00       40.24      5.82 o
   2  10   6      144.12      120.86      8.83 o
   3  10   6       14.00        7.10      7.23 o
   4  10   6       11.08       14.90      8.21 o
  -4  11   6        6.42       -2.50      6.73 o
  -3  11   6       21.70        3.79      6.57 o
  -2  11   6     1684.33     1643.63     33.64 o
  -1  11   6     1789.08     1746.47     28.08 o
   0  11   6     2142.44     2210.18     36.36 o
   1  11   6        8.37       11.26      4.77 o
   2  11   6       10.10       -1.71      6.02 o
   3  11   6      181.77      192.60     12.58 o
   4  11   6       35.54       24.67     10.61 o
  -4  12   6       33.97       31.20      8.37 o
  -3  12   6      312.18      349.73     15.75 o
  -2  12   6       41.28       33.10      8.27 o
  -1  12   6      408.61      391.42     21.13 o
   0  12   6        0.36       -2.79      5.13 o
   1  12   6      532.95      505.75     18.30 o
   2  12   6      294.08      291.76     14.64 o
   3  12   6      190.63      208.19     21.43 o
  -3  13   6       43.92       35.05     16.12 o
  -2  13   6      125.25      123.27     13.11 o
  -1  13   6      743.01      761.08     22.82 o
   0  13   6      361.65      418.23     18.46 o
   1  13   6      220.30      227.43     13.39 o
   2  13   6      116.87      112.94     10.95 o
   3  13   6       12.65        3.76      9.53 o
  -3  14   6       85.48      118.06     13.39 o
  -2  14   6      471.85      462.57     21.29 o
  -1  14   6        1.61        0.23      7.64 o
   0  14   6        2.85        3.24      5.99 o
   1  14   6      116.79      106.51     11.07 o
   2  14   6      364.61      351.85     16.73 o
   3  14   6      121.89      139.76     14.87 o
  -3  15   6        6.96        7.20      9.92 o
  -2  15   6       17.49       11.78      9.79 o
  -1  15   6       67.82       81.25     10.94 o
   0  15   6       16.75       17.61     10.06 o
   1  15   6        7.65        4.68      8.68 o
   2  15   6        2.86        1.62      9.67 o
   3  15   6       18.10        6.91     14.38 o
  -2  16   6       74.78       97.32     13.64 o
  -1  16   6       58.66       69.68     11.05 o
   0  16   6       82.02       80.27     16.47 o
   1  16   6      132.00      126.32     12.97 o
   2  16   6      115.27      148.61     16.26 o
  -2  17   6        0.02      -10.13     10.13 o
  -1  17   6       11.32       15.21      9.84 o
   0  17   6        1.98        1.73     14.21 o
   1  17   6        4.76       12.73     11.22 o
   2  17   6        0.01       -1.97     10.94 o
  -1  18   6        2.62       -0.82     12.91 o
   0  18   6       29.11       15.00     17.62 o
   1  18   6       78.82      107.82     18.84 o
  -5   1   7      571.99      526.50     20.66 o
  -4   1   7      707.12      718.06     18.98 o
  -3   1   7      286.86      265.61     14.40 o
  -2   1   7       41.90       61.88      4.38 o
  -1   1   7     4512.25     4669.98     41.17 o
   0   1   7     8917.64     8804.50     95.95 o
   1   1   7     9817.29     9640.64     90.64 o
   2   1   7     3585.09     3593.08     39.36 o
   3   1   7      218.61      209.76     11.43 o
   4   1   7       77.82       57.31      8.11 o
   5   1   7       52.19       62.45      9.37 o
  -5   2   7       12.98       16.97     14.10 o
  -4   2   7       23.80       24.06      6.89 o
  -3   2   7      447.93      479.62     12.93 o
  -2   2   7     3097.03     3180.27     48.85 o
  -1   2   7     1623.71     1676.94     18.03 o
   0   2   7     2559.66     2593.30     29.89 o
   1   2   7      462.53      451.00      8.90 o
   2   2   7      303.49      320.88      7.85 o
   3   2   7      277.10      285.69     11.57 o
   4   2   7      141.74      143.75      9.46 o
   5   2   7       32.28       14.88      7.30 o
  -5   3   7      237.02      235.17     23.40 o
  -4   3   7      988.61      979.32     22.92 o
  -3   3   7      334.82      322.67     10.96 o
  -2   3   7       42.38       49.08      3.87 o
  -1   3   7     2104.68     2045.59     22.42 o
   0   3   7     9250.39     9275.80     87.17 o
   1   3   7     7178.06     7293.28     70.35 o
   2   3   7     2865.72     2811.03     31.22 o
   3   3   7       86.64       76.44      7.41 o
   4   3   7        3.86        5.88      6.36 o
   5   3   7       87.26       83.55      9.11 o
  -5   4   7        0.03        2.99     13.70 o
  -4   4   7      149.34      159.29      9.33 o
  -3   4   7     1943.57     2025.65     38.42 o
  -2   4   7     2940.75     3089.56     33.21 o
  -1   4   7     8095.01     8228.17     78.27 o
   0   4   7        1.69        8.54      2.92 o
   1   4   7      370.40      376.77      8.70 o
   2   4   7     1405.40     1432.83     19.16 o
   3   4   7      488.09      491.13     15.33 o
   4   4   7      272.01      260.63     12.05 o
  -5   5   7      169.49      156.57     22.33 o
  -4   5   7      229.92      199.49      9.54 o
  -3   5   7      322.06      303.21     13.85 o
  -2   5   7      334.73      316.57      8.66 o
  -1   5   7     1318.12     1394.99     16.85 o
   0   5   7     1251.35     1203.86     16.34 o
   1   5   7     2801.70     2682.86     32.26 o
   2   5   7      641.22      634.09     11.93 o
   3   5   7      274.56      304.13     12.67 o
   4   5   7        1.21       -0.26      6.46 o
  -5   6   7        0.98       16.97     16.35 o
  -4   6   7      410.34      437.31     17.11 o
  -3   6   7     1306.97     1353.71     37.23 o
  -2   6   7     6407.30     6457.46     73.46 o
  -1   6   7     3248.02     3235.00     31.13 o
   0   6   7     2378.75     2354.16     31.58 o
   1   6   7     1084.85     1096.07     17.31 o
   2   6   7      511.98      532.86     12.94 o
   3   6   7     1249.90     1277.00     26.91 o
   4   6   7      254.78      269.41     12.68 o
  -4   7   7       97.36       84.77      9.58 o
  -3   7   7        0.97        5.70      6.94 o
  -2   7   7        3.69        4.18      4.33 o
  -1   7   7      429.84      421.49     10.30 o
   0   7   7      801.91      815.31     14.57 o
   1   7   7       21.48       13.00      4.89 o
   2   7   7       92.53       98.23      9.49 o
   3   7   7        2.96       -3.05      6.19 o
   4   7   7        0.02       -2.67      6.96 o
  -4   8   7      334.03      352.58     13.73 o
  -3   8   7     1715.59     1645.45     35.75 o
  -2   8   7     2144.01     2169.07     33.84 o
  -1   8   7     3102.08     3083.67     37.37 o
   0   8   7      120.61      123.72      6.45 o
   1   8   7      143.54      129.22      6.89 o
   2   8   7     1265.03     1286.46     24.71 o
   3   8   7      661.75      681.65     20.92 o
   4   8   7      224.33      248.79     13.27 o
  -4   9   7       54.22       67.82      8.36 o
  -3   9   7        3.10       11.43      6.89 o
  -2   9   7      207.52      200.87     10.76 o
  -1   9   7        1.04       -0.10      5.13 o
   0   9   7      117.72      103.32      6.44 o
   1   9   7      254.35      225.45      8.63 o
   2   9   7       48.34       42.15      6.94 o
   3   9   7        8.33       10.50      7.13 o
   4   9   7        0.28        6.35      9.26 o
  -4  10   7       89.11       78.00      9.82 o
  -3  10   7      974.34      978.28     27.31 o
  -2  10   7     1021.89     1011.57     24.39 o
  -1  10   7     1108.76     1166.69     23.19 o
   0  10   7     1180.42     1129.44     21.28 o
   1  10   7      114.23      104.85      8.68 o
   2  10   7      356.49      352.53     13.50 o
   3  10   7      474.18      502.66     27.29 o
   4  10   7      206.56      211.04     13.58 o
  -4  11   7       49.74       55.74      9.78 o
  -3  11   7      107.49      118.49     12.67 o
  -2  11   7        0.02       -5.06      6.33 o
  -1  11   7      242.68      215.22     15.27 o
   0  11   7      459.02      433.63     16.53 o
   1  11   7      169.05      153.73      9.86 o
   2  11   7      356.39      340.21     17.72 o
   3  11   7        8.74       -1.58      7.92 o
   4  11   7        0.14       -0.56      9.82 o
  -4  12   7       88.40       71.11     11.02 o
  -3  12   7      133.20      122.74     26.34 o
  -2  12   7      779.08      781.99     22.88 o
  -1  12   7      254.96      298.46     14.25 o
   0  12   7      170.05      194.06     10.67 o
   1  12   7        2.80       -6.44      6.44 o
   2  12   7      152.15      154.26     12.04 o
   3  12   7      260.36      325.58     26.69 o
  -3  13   7       21.62       32.05     10.18 o
  -2  13   7       10.08       -1.28      7.26 o
  -1  13   7      261.76      230.64     13.49 o
   0  13   7      428.08      416.12     14.85 o
   1  13   7      365.00      347.42     18.93 o
   2  13   7       28.97       34.44     13.10 o
   3  13   7       61.78       58.23     15.46 o
  -3  14   7       99.04       93.98     12.94 o
  -2  14   7        1.12        3.66      9.33 o
  -1  14   7      141.78      157.71     12.61 o
   0  14   7       17.30       15.02      7.50 o
   1  14   7        3.24       20.02      8.76 o
   2  14   7        5.65        4.54      9.47 o
   3  14   7        6.52       17.95     11.02 o
  -3  15   7       34.71       38.93     11.10 o
  -2  15   7       13.42        5.07      9.73 o
  -1  15   7      163.94      157.30     13.18 o
   0  15   7      353.31      360.42     24.75 o
   1  15   7      298.45      309.49     16.76 o
   2  15   7      156.92      185.80     16.56 o
  -2  16   7       47.51       53.30     12.47 o
  -1  16   7       68.66       80.26     11.47 o
   0  16   7        1.66        7.61     12.73 o
   1  16   7       27.72       15.80     13.49 o
   2  16   7        0.06       -4.36     10.83 o
  -1  17   7       13.85       33.25     12.42 o
   0  17   7      190.37      212.73     22.52 o
   1  17   7      172.67      180.48     22.02 o
   0  18   7       33.08       31.84     15.37 o
  -5   0   8      271.34      290.48     24.02 o
  -4   0   8      215.32      217.01     20.24 o
  -3   0   8      633.76      690.59     71.18 o
  -2   0   8     9933.03     9926.53    132.90 o
  -1   0   8    12278.72    12329.59    144.88 o
   0   0   8    10998.72    10851.95    166.36 o
   1   0   8     3262.35     3046.85     46.37 o
   2   0   8      414.37      426.78     21.70 o
   3   0   8      177.15      169.88     13.49 o
   4   0   8      526.22      554.75     24.56 o
  -5   1   8       23.13       22.51     13.28 o
  -4   1   8       73.61       79.99     10.49 o
  -3   1   8       94.49       87.60      7.28 o
  -2   1   8      698.61      693.70     11.70 o
  -1   1   8      351.13      356.08      7.47 o
   0   1   8       99.58       98.41      6.55 o
   1   1   8      261.53      224.71      7.17 o
   2   1   8       14.73       11.96      4.76 o
   3   1   8      116.27      113.38      8.54 o
   4   1   8        3.95        4.16      6.67 o
  -5   2   8      142.50      134.57     12.11 o
  -4   2   8       37.13       36.64      9.16 o
  -3   2   8      505.44      484.80     13.71 o
  -2   2   8     4255.76     4237.69     65.77 o
  -1   2   8    11742.80    11970.70    104.94 o
   0   2   8     8643.44     8263.81     91.37 o
   1   2   8      829.31      810.68     13.63 o
   2   2   8      106.90      106.76      5.90 o
   3   2   8      484.52      523.99     16.25 o
   4   2   8      186.74      192.06     15.76 o
  -5   3   8       87.81      128.83     20.47 o
  -4   3   8      294.44      331.70     31.09 o
  -3   3   8     1139.99     1171.98     26.73 o
  -2   3   8       21.48       23.89      3.40 o
  -1   3   8      225.86      220.01      8.17 o
   0   3   8     1183.84     1119.65     16.69 o
   1   3   8      964.86      954.28     16.81 o
   2   3   8     1313.29     1342.45     19.90 o
   3   3   8      273.90      269.76     16.02 o
   4   3   8        1.95       -1.71      6.46 o
  -5   4   8       69.46       63.49     18.15 o
  -4   4   8        0.51        6.83      7.84 o
  -3   4   8      174.12      178.69     10.24 o
  -2   4   8     2688.07     2708.82     35.22 o
  -1   4   8     4645.31     4638.42     47.94 o
   0   4   8     4047.81     3975.23     44.46 o
   1   4   8      651.55      635.51     12.43 o
   2   4   8       27.89       31.22      5.17 o
   3   4   8      192.03      167.56     10.23 o
   4   4   8      175.26      207.66     11.54 o
  -5   5   8      169.81      211.26     25.60 o
  -4   5   8      656.03      687.22     25.47 o
  -3   5   8     1707.48     1837.49     37.52 o
  -2   5   8     1228.61     1238.75     24.86 o
  -1   5   8        0.35        4.98      2.81 o
   0   5   8     1005.03      945.47     15.46 o
   1   5   8     4175.70     4093.80     46.41 o
   2   5   8     2049.02     2049.26     34.99 o
   3   5   8      501.43      489.61     19.57 o
   4   5   8       63.39       57.16      8.52 o
  -4   6   8        2.67        5.22      8.50 o
  -3   6   8       79.15       52.65     10.39 o
  -2   6   8      303.39      315.99     12.33 o
  -1   6   8     2360.07     2344.74     27.37 o
   0   6   8      826.28      844.70     14.90 o
   1   6   8      257.38      267.06      8.76 o
   2   6   8      143.81      133.01      7.61 o
   3   6   8       91.38       82.43      8.97 o
   4   6   8       37.59       28.53      7.97 o
  -4   7   8      903.35      964.36     32.28 o
  -3   7   8     1902.39     1936.84     72.34 o
  -2   7   8     1740.07     1786.06     37.87 o
  -1   7   8        8.06        1.68      3.99 o
   0   7   8      876.88      829.68     15.14 o
   1   7   8     4110.31     3976.21     46.37 o
   2   7   8     2104.43     2158.97     34.99 o
   3   7   8      626.66      602.60     18.89 o
   4   7   8       50.24       51.32      8.94 o
  -4   8   8        1.65        3.63      8.91 o
  -3   8   8       11.70        7.09      8.34 o
  -2   8   8       50.12       41.28      6.88 o
  -1   8   8        2.06        3.40      5.56 o
   0   8   8      264.14      280.87     10.45 o
   1   8   8        0.54       -4.23      4.23 o
   2   8   8        3.43        1.07      5.82 o
   3   8   8      102.68       96.96      9.78 o
   4   8   8        2.16       -5.15      7.76 o
  -4   9   8      398.23      390.56     17.25 o
  -3   9   8     1609.86     1620.09     37.30 o
  -2   9   8      886.19      864.89     22.20 o
  -1   9   8      105.19      112.66      8.23 o
   0   9   8     2969.25     2934.23     40.53 o
   1   9   8     1534.73     1506.68     23.50 o
   2   9   8     1127.71     1158.60     24.40 o
   3   9   8      249.81      253.05     18.11 o
   4   9   8       33.69       33.54      9.35 o
  -4  10   8        9.10        9.56      8.19 o
  -3  10   8       13.62        9.38      7.70 o
  -2  10   8       51.67       73.76      8.80 o
  -1  10   8        1.11        0.60      6.23 o
   0  10   8      315.82      303.81     12.57 o
   1  10   8       51.79       37.54      6.73 o
   2  10   8      117.19      114.75      9.45 o
   3  10   8        9.77       10.53      7.91 o
   4  10   8        0.14        0.82      8.35 o
  -4  11   8      242.36      208.69     14.42 o
  -3  11   8      235.06      241.43     14.92 o
  -2  11   8      685.81      740.31     21.79 o
  -1  11   8      133.76      119.02     10.02 o
   0  11   8       99.53      102.66      7.87 o
   1  11   8      881.49      900.21     21.90 o
   2  11   8      295.31      314.10     26.80 o
   3  11   8      130.01      135.82     12.02 o
  -3  12   8        0.30        6.15      9.85 o
  -2  12   8      331.68      365.39     16.35 o
  -1  12   8      515.53      488.73     24.22 o
   0  12   8      715.29      716.10     19.66 o
   1  12   8      245.33      249.95     14.20 o
   2  12   8       33.98       25.37     10.59 o
   3  12   8        4.49        2.12     10.10 o
  -3  13   8      197.73      185.42     15.11 o
  -2  13   8       23.66       23.02      9.66 o
  -1  13   8       37.09       51.73      9.26 o
   0  13   8      336.15      313.29     13.90 o
   1  13   8      210.22      220.69     16.35 o
   2  13   8      136.99      165.42     15.17 o
   3  13   8        4.96       20.81     13.74 o
  -3  14   8       50.29       43.52     11.63 o
  -2  14   8      105.39       97.13     13.02 o
  -1  14   8      707.73      746.18     24.19 o
   0  14   8      365.54      388.17     20.47 o
   1  14   8      196.79      213.98     14.38 o
   2  14   8        8.30       24.53     13.75 o
  -2  15   8       13.81       21.38     10.79 o
  -1  15   8        5.44       15.13      8.86 o
   0  15   8        0.65      -11.62     11.66 o
   1  15   8       63.25       89.42     11.63 o
   2  15   8       59.57       70.19     13.75 o
  -2  16   8      171.89      176.77     16.73 o
  -1  16   8      213.51      227.82     15.72 o
   0  16   8      293.53      326.52     37.41 o
   1  16   8       14.22       16.13     11.82 o
   2  16   8        0.20        3.49     11.50 o
  -1  17   8        2.32       -1.34     12.61 o
   0  17   8        2.27       -1.35     14.07 o
   1  17   8        3.73        7.64     14.31 o
  -5   1   9       20.67       15.96     12.52 o
  -4   1   9      665.78      699.55     25.92 o
  -3   1   9     2169.26     2153.78     67.18 o
  -2   1   9     4982.41     4980.12     50.95 o
  -1   1   9     6803.84     6847.53     78.35 o
   0   1   9      972.83      978.67     16.83 o
   1   1   9       13.70        8.35      2.96 o
   2   1   9     1875.43     1909.47     27.87 o
   3   1   9     1333.64     1373.71     45.13 o
   4   1   9      358.59      397.37     15.75 o
  -5   2   9       46.18       43.35     15.93 o
  -4   2   9      281.97      298.75     20.41 o
  -3   2   9       23.67       22.45      8.67 o
  -2   2   9       70.06       65.50      4.82 o
  -1   2   9     1804.42     1851.55     31.68 o
   0   2   9      859.34      840.89     15.41 o
   1   2   9     1126.44     1120.78     16.21 o
   2   2   9       43.12       28.70      6.76 o
   3   2   9        4.73       -1.61      6.24 o
   4   2   9        0.88       -1.16      6.89 o
  -4   3   9      403.37      400.42     20.07 o
  -3   3   9     2506.82     2355.92     56.62 o
  -2   3   9     4119.99     4099.45     54.85 o
  -1   3   9     1864.14     1810.48     23.80 o
   0   3   9     1074.28     1088.47     17.05 o
   1   3   9      843.48      807.72     14.58 o
   2   3   9      791.33      798.70     16.14 o
   3   3   9      976.92      957.96     26.39 o
   4   3   9      187.61      220.31     12.83 o
  -4   4   9      221.01      250.74     16.78 o
  -3   4   9      315.31      317.73     21.65 o
  -2   4   9      274.62      281.48     10.49 o
  -1   4   9      961.78      943.85     15.53 o
   0   4   9     4265.74     4154.18     46.93 o
   1   4   9     1537.88     1470.08     21.51 o
   2   4   9     1111.47     1121.30     19.99 o
   3   4   9       28.07       23.96      7.50 o
   4   4   9        9.60       13.15      7.60 o
  -4   5   9      236.11      224.83     21.85 o
  -3   5   9      881.76      836.25     45.87 o
  -2   5   9     1204.13     1113.85     24.00 o
  -1   5   9      993.93      939.25     21.23 o
   0   5   9        0.37        1.89      3.62 o
   1   5   9       21.93       16.75      4.47 o
   2   5   9     1136.31     1129.99     22.63 o
   3   5   9      221.57      203.31     15.16 o
   4   5   9      150.19      167.90     11.73 o
  -4   6   9      471.76      480.30     22.96 o
  -3   6   9        6.28       -4.16     12.74 o
  -2   6   9        2.37        8.29      7.23 o
  -1   6   9     3163.51     3089.89     40.61 o
   0   6   9     2238.95     2178.17     28.64 o
   1   6   9     2661.02     2581.88     33.06 o
   2   6   9      594.81      565.50     15.93 o
   3   6   9      161.04      179.86     11.58 o
   4   6   9        9.41       12.47      8.00 o
  -4   7   9       20.40        5.83      9.11 o
  -3   7   9      232.50      178.71     15.18 o
  -2   7   9       63.51       58.85      7.51 o
  -1   7   9        0.67        0.49      4.30 o
   0   7   9        8.04        1.83      3.96 o
   1   7   9      330.20      330.43     17.97 o
   2   7   9       71.38       67.51      7.59 o
   3   7   9       64.51       69.54      9.14 o
   4   7   9        9.52        5.20      8.09 o
  -4   8   9      169.57      168.43     12.16 o
  -3   8   9      120.32      117.29     11.03 o
  -2   8   9      214.50      211.09     13.03 o
  -1   8   9      410.39      418.50     13.80 o
   0   8   9     2779.79     2765.98     47.77 o
   1   8   9     2142.36     2200.02     32.94 o
   2   8   9     1264.24     1255.38     25.79 o
   3   8   9       11.93       10.13      7.69 o
   4   8   9        8.06        3.42      8.34 o
  -4   9   9        1.21       -1.76     11.36 o
  -3   9   9      117.99      129.45     11.59 o
  -2   9   9       51.73       72.58      8.47 o
  -1   9   9      285.24      304.34     12.20 o
   0   9   9       58.70       53.63      6.67 o
   1   9   9       52.08       57.26      6.80 o
   2   9   9        5.54        2.99      6.53 o
   3   9   9       26.20       40.93     11.97 o
   4   9   9        3.73       -5.57      8.44 o
  -4  10   9      151.26      145.58     12.99 o
  -3  10   9       29.04       36.61      8.92 o
  -2  10   9      119.33       95.12      9.90 o
  -1  10   9      637.95      643.93     18.16 o
   0  10   9     1361.47     1379.65     29.06 o
   1  10   9     1806.02     1837.64     33.45 o
   2  10   9      242.44      264.08     12.66 o
   3  10   9       23.79        9.57      8.47 o
  -3  11   9       51.84       61.76     10.52 o
  -2  11   9      490.57      480.62     20.74 o
  -1  11   9      179.13      177.70     17.17 o
   0  11   9       62.55       70.73      7.77 o
   1  11   9        0.19       -7.90      7.90 o
   2  11   9       52.69       82.56     10.53 o
   3  11   9       84.06       87.36     13.11 o
  -3  12   9        0.57        0.06      8.54 o
  -2  12   9       37.10       24.82      9.39 o
  -1  12   9      413.00      409.84     17.52 o
   0  12   9      493.09      498.66     17.42 o
   1  12   9      424.72      486.53     19.47 o
   2  12   9      175.10      193.75     15.66 o
   3  12   9        2.09       -0.70      9.87 o
  -3  13   9      192.60      222.27     16.26 o
  -2  13   9      154.09      170.67     14.68 o
  -1  13   9      474.70      522.14     20.23 o
   0  13   9       14.17        3.22      9.61 o
   1  13   9        2.66        5.71      8.30 o
   2  13   9       30.33       44.73     12.82 o
   3  13   9       39.97       39.45     12.96 o
  -3  14   9       14.51        3.42     10.11 o
  -2  14   9       40.92       50.44     12.05 o
  -1  14   9       14.34       15.45      8.55 o
   0  14   9      216.87      249.13     17.57 o
   1  14   9       14.35       24.54     12.30 o
   2  14   9       19.36       24.58     21.48 o
  -2  15   9      233.15      256.03     18.72 o
  -1  15   9       27.84       35.27      9.82 o
   0  15   9       78.17       56.00     20.78 o
   1  15   9       19.91       15.20     11.47 o
   2  15   9       34.03       28.79     12.98 o
  -1  16   9       50.50       64.10     13.76 o
   0  16   9       27.81        2.73     13.67 o
   1  16   9        1.20       -2.46     13.23 o
   0  17   9        4.52        6.37     13.92 o
  -4   0  10     1552.44     1582.64     62.08 o
  -3   0  10     3488.86     3386.13    107.75 o
  -2   0  10      261.97      271.70     16.50 o
  -1   0  10      110.83      141.80      9.07 o
   0   0  10     4673.53     4671.73     79.69 o
   1   0  10     4524.61     4497.48     77.90 o
   2   0  10     2832.98     2832.69     54.29 o
   3   0  10      221.78      211.75     16.61 o
   4   0  10       79.21       58.12     12.96 o
  -4   1  10        5.24       10.39      9.57 o
  -3   1  10        6.97       -5.95     17.45 o
  -2   1  10       32.92       23.35      6.22 o
  -1   1  10     1577.92     1584.32     20.53 o
   0   1  10       26.19       18.17      4.64 o
   1   1  10      260.32      246.51     11.66 o
   2   1  10       14.38        4.47      5.14 o
   3   1  10       51.53       46.33      8.30 o
   4   1  10        9.29        9.13      7.36 o
  -4   2  10      962.51      934.20     31.84 o
  -3   2  10     2180.65     2119.38     54.01 o
  -2   2  10     1964.02     1954.84     35.04 o
  -1   2  10      378.36      376.03      9.14 o
   0   2  10     2536.68     2507.22     31.44 o
   1   2  10     5245.67     5019.57     52.16 o
   2   2  10     1725.56     1712.73     26.76 o
   3   2  10      678.23      705.18     20.44 o
   4   2  10        9.42        5.90      7.64 o
  -4   3  10        0.14       -1.71     21.54 o
  -3   3  10       60.15       71.38     11.37 o
  -2   3  10     1031.21     1068.31     23.66 o
  -1   3  10      699.64      660.25     20.72 o
   0   3  10     3344.45     3333.26     39.65 o
   1   3  10      251.02      251.50      8.82 o
   2   3  10        0.58       -4.79      4.79 o
   3   3  10       58.10       64.36      8.89 o
   4   3  10       71.20       76.03      9.90 o
  -4   4  10      602.70      592.60     25.42 o
  -3   4  10      866.49      897.29     32.33 o
  -2   4  10      656.56      637.89     25.69 o
  -1   4  10       10.29        0.79      3.68 o
   0   4  10     1581.18     1555.71     28.94 o
   1   4  10     2113.46     2131.76     28.71 o
   2   4  10     1181.69     1199.61     23.85 o
   3   4  10      249.05      239.01     12.72 o
   4   4  10       18.70       14.22      8.06 o
  -4   5  10        1.55       -2.90      9.11 o
  -3   5  10      207.79      222.39     16.75 o
  -2   5  10     1983.98     2026.20     43.23 o
  -1   5  10     4054.00     3931.30     54.92 o
   0   5  10     2183.81     2151.71     28.83 o
   1   5  10      682.38      659.42     14.21 o
   2   5  10       62.01       58.88      7.28 o
   3   5  10      196.18      211.75     12.42 o
   4   5  10       86.44      106.43     10.98 o
  -4   6  10       55.06       30.21     10.71 o
  -3   6  10      263.17      231.42     16.92 o
  -2   6  10      201.05      174.66     14.27 o
  -1   6  10        3.94       -4.81      4.81 o
   0   6  10      593.45      626.59     13.73 o
   1   6  10      404.78      411.44     11.47 o
   2   6  10      415.00      444.82     14.71 o
   3   6  10       27.60       34.88      8.59 o
   4   6  10        1.04       -8.37      8.37 o
  -4   7  10       16.65       12.03     10.50 o
  -3   7  10      546.37      554.82     25.87 o
  -2   7  10     2366.65     2294.73     41.78 o
  -1   7  10     3878.21     3864.88     55.30 o
   0   7  10     2805.30     2695.68     38.18 o
   1   7  10      261.74      273.98     10.43 o
   2   7  10      101.56       85.53      8.35 o
   3   7  10      232.28      231.26     13.38 o
   4   7  10       96.13      119.93     13.07 o
  -4   8  10        3.89       -5.83      7.46 o
  -3   8  10        0.27        3.69      7.47 o
  -2   8  10       10.33       17.75      7.69 o
  -1   8  10       63.66       69.53      7.70 o
   0   8  10       20.87       -4.16      7.11 o
   1   8  10      354.36      378.20     14.09 o
   2   8  10        0.84        2.41      6.24 o
   3   8  10        4.50       -4.36      7.10 o
  -4   9  10        7.92       -4.27      8.20 o
  -3   9  10      125.12      128.32     11.76 o
  -2   9  10     2163.94     2105.76     46.50 o
  -1   9  10     2533.28     2499.25     40.92 o
   0   9  10     1262.00     1284.95     23.91 o
   1   9  10       33.45       42.62      7.59 o
   2   9  10        2.04        6.07      7.82 o
   3   9  10       64.52       79.03     10.80 o
  -3  10  10       94.96      131.56     12.38 o
  -2  10  10      141.59      158.20     13.41 o
  -1  10  10        0.10       -1.69      6.87 o
   0  10  10       36.80       54.93      7.08 o
   1  10  10      374.29      346.61     16.08 o
   2  10  10       35.68       27.98      8.68 o
   3  10  10       50.75       71.49     12.44 o
  -3  11  10      183.94      180.87     14.55 o
  -2  11  10      360.90      334.00     17.76 o
  -1  11  10     1837.87     1865.00     39.10 o
   0  11  10      484.41      527.59     17.69 o
   1  11  10      167.03      185.76     13.18 o
   2  11  10       15.66       -2.17      9.47 o
   3  11  10       63.84       75.89     14.34 o
  -3  12  10      155.67      182.24     27.43 o
  -2  12  10       70.65       84.18     11.93 o
  -1  12  10        0.07       -7.81      7.81 o
   0  12  10      180.61      175.10     13.99 o
   1  12  10      133.54      122.56     12.11 o
   2  12  10      175.53      164.35     15.89 o
   3  12  10        8.06       -1.59     10.77 o
  -3  13  10       14.15        7.72      9.72 o
  -2  13  10      399.05      403.23     27.25 o
  -1  13  10      118.13      140.73     12.49 o
   0  13  10      245.26      261.64     23.60 o
   1  13  10        0.50       -4.96      9.80 o
   2  13  10        7.37        0.09     10.40 o
  -2  14  10       70.22       73.69     17.98 o
  -1  14  10        2.08        1.63      8.21 o
   0  14  10      127.69      111.19     24.24 o
   1  14  10      278.98      253.16     23.72 o
   2  14  10      133.22      121.37     15.91 o
  -2  15  10        1.30        4.48     10.12 o
  -1  15  10       86.30      124.31     15.16 o
   0  15  10        1.77       -6.96     21.14 o
   1  15  10        7.89        6.14     13.72 o
  -1  16  10        5.38       15.91     11.48 o
   0  16  10       52.62       61.59     17.21 o
   1  16  10      117.78      121.88     20.19 o
  -4   1  11      368.93      405.20     30.98 o
  -3   1  11       44.77       34.68     12.60 o
  -2   1  11      299.01      329.46     15.52 o
  -1   1  11     2805.39     2772.27     41.09 o
   0   1  11     6057.44     5872.64     69.60 o
   1   1  11     3023.72     2966.53     40.19 o
   2   1  11     1061.37     1037.90     20.08 o
   3   1  11        3.33        2.32      7.02 o
   4   1  11       51.16       41.00      9.31 o
  -4   2  11       45.09       38.29     11.12 o
  -3   2  11      574.86      598.19     25.51 o
  -2   2  11      312.62      346.44     16.07 o
  -1   2  11       93.20       97.87      9.59 o
   0   2  11        0.72       -4.54      4.54 o
   1   2  11       10.51        3.49      4.95 o
   2   2  11       62.41       65.11      7.59 o
   3   2  11       47.03       44.61      8.57 o
   4   2  11       19.98       30.67      8.75 o
  -4   3  11      215.86      220.55     17.20 o
  -3   3  11        0.24       -7.67      7.67 o
  -2   3  11      380.66      348.85     16.39 o
  -1   3  11     2323.76     2236.97     59.42 o
   0   3  11     1433.03     1407.36     21.71 o
   1   3  11     2734.78     2703.64     37.68 o
   2   3  11      225.15      225.91     10.74 o
   3   3  11       32.73       32.79      8.17 o
   4   3  11       27.54       31.56      9.31 o
  -4   4  11      365.08      381.32     22.07 o
  -3   4  11      723.03      824.80     59.03 o
  -2   4  11     2232.26     2167.13     46.08 o
  -1   4  11      682.53      666.79     19.21 o
   0   4  11       39.90       43.63      5.28 o
   1   4  11      114.93      126.79     11.51 o
   2   4  11      420.47      430.93     14.69 o
   3   4  11      222.01      217.28     15.55 o
   4   4  11       81.70       94.81     10.92 o
  -4   5  11       79.72       64.95     18.97 o
  -3   5  11        3.55       11.72     13.87 o
  -2   5  11      532.72      500.35     20.15 o
  -1   5  11      495.12      474.90     14.70 o
   0   5  11     1660.73     1623.04     24.31 o
   1   5  11      215.25      215.58     11.22 o
   2   5  11      262.10      280.92     15.87 o
   3   5  11       28.48       30.59      8.63 o
   4   5  11        1.74       -3.48      8.18 o
  -4   6  11      224.21      242.27     31.07 o
  -3   6  11     1405.52     1470.02     44.58 o
  -2   6  11     1077.64     1061.33     30.09 o
  -1   6  11     2059.19     2088.24     35.15 o
   0   6  11       67.01       62.27      6.60 o
   1   6  11       51.99       49.46      6.89 o
   2   6  11      309.54      316.63     13.04 o
   3   6  11      544.48      592.73     20.53 o
  -4   7  11        4.79       17.50     10.89 o
  -3   7  11       10.95        0.06      9.35 o
  -2   7  11       46.70       32.75      8.52 o
  -1   7  11      162.46      149.69     10.35 o
   0   7  11        7.72        9.81      9.05 o
   1   7  11       91.05       95.98      7.74 o
   2   7  11        0.15        5.97      6.39 o
   3   7  11       60.38       35.69      9.48 o
  -4   8  11      283.90      284.95     16.34 o
  -3   8  11      581.84      609.99     22.59 o
  -2   8  11     1897.79     1822.63     42.48 o
  -1   8  11      762.79      776.56     20.11 o
   0   8  11      336.38      325.75     14.25 o
   1   8  11      167.70      168.37     11.04 o
   2   8  11      702.33      689.39     22.18 o
   3   8  11      333.13      315.46     16.02 o
  -3   9  11        5.69       15.93      8.46 o
  -2   9  11        7.36       20.37      8.82 o
  -1   9  11        1.52       -2.75      6.75 o
   0   9  11        1.02       13.84      7.61 o
   1   9  11       32.11       16.73      9.10 o
   2   9  11        1.84       14.39      9.79 o
   3   9  11        9.10       12.40     10.32 o
  -3  10  11      573.33      571.59     26.23 o
  -2  10  11      371.74      364.44     18.70 o
  -1  10  11      409.61      423.59     20.75 o
   0  10  11       16.36       25.48      7.60 o
   1  10  11       85.72       85.76     10.59 o
   2  10  11      337.57      354.03     30.78 o
   3  10  11      141.61      119.04     14.79 o
  -3  11  11        3.30        8.15      9.17 o
  -2  11  11       16.43       13.79      9.02 o
  -1  11  11      179.65      175.82     13.22 o
   0  11  11      113.45      108.02     11.40 o
   1  11  11      119.40      136.66     12.13 o
   2  11  11       67.67       57.44     12.59 o
   3  11  11        2.40       -6.50     10.38 o
  -3  12  11      117.39      105.55     13.53 o
  -2  12  11      136.47      159.26     17.90 o
  -1  12  11       49.59       74.04     11.65 o
   0  12  11        2.37       -5.04      9.18 o
   1  12  11       79.74       82.56     11.31 o
   2  12  11       86.81      115.06     14.94 o
  -2  13  11       67.44       73.21     12.52 o
  -1  13  11       54.30       53.84     10.44 o
   0  13  11      431.44      438.12     28.60 o
   1  13  11      100.01       92.81     14.29 o
   2  13  11      103.33      105.76     15.67 o
  -2  14  11       64.66       53.28     12.58 o
  -1  14  11        2.65        2.07     10.01 o
   0  14  11       13.58       19.62     18.78 o
   1  14  11       29.87       23.33     13.06 o
  -1  15  11      136.21      147.58     18.41 o
   0  15  11       45.94       34.16     15.57 o
   1  15  11      240.15      279.54     35.41 o
  -4   0  12        1.91      -12.18     12.18 o
  -3   0  12      580.09      607.51     37.66 o
  -2   0  12     3861.91     3814.35    122.29 o
  -1   0  12     2293.84     2342.87     66.62 o
   0   0  12     4355.82     4384.69     81.69 o
   1   0  12       69.14       82.81     12.97 o
   2   0  12       16.30       22.93     10.77 o
   3   0  12      194.72      217.07     24.84 o
   4   0  12      109.99      134.44     18.63 o
  -4   1  12       26.63       52.44     12.40 o
  -3   1  12      146.66      143.97     14.54 o
  -2   1  12       46.03       47.18     16.83 o
  -1   1  12        0.13       -6.25      6.25 o
   0   1  12      351.77      368.45     11.99 o
   1   1  12      114.71       99.07      7.32 o
   2   1  12       88.05       95.46      9.52 o
   3   1  12       23.24       26.82      8.61 o
   4   1  12        5.94        6.32      8.76 o
  -4   2  12        2.74        6.28     10.54 o
  -3   2  12      647.14      649.28     27.47 o
  -2   2  12     2819.05     2697.01     75.16 o
  -1   2  12     5584.63     5567.11     84.04 o
   0   2  12      936.45      906.40     17.04 o
   1   2  12      411.06      417.05     16.12 o
   2   2  12      159.34      142.25     13.31 o
   3   2  12      196.59      198.61     13.06 o
   4   2  12      106.53      116.91     11.87 o
  -4   3  12      280.97      327.80     20.90 o
  -3   3  12      286.62      299.33     32.28 o
  -2   3  12      426.93      419.38     22.19 o
  -1   3  12       13.17        1.35      6.90 o
   0   3  12      547.01      523.81     14.22 o
   1   3  12     1660.73     1716.82     28.06 o
   2   3  12      464.67      492.63     17.87 o
   3   3  12       90.42      101.20     10.97 o
  -4   4  12        2.31       11.01     10.70 o
  -3   4  12      381.08      386.66     22.67 o
  -2   4  12     1321.67     1222.16     39.21 o
  -1   4  12     2440.30     2406.84     43.83 o
   0   4  12     2178.43     2075.95     31.86 o
   1   4  12        3.38        9.25      5.53 o
   2   4  12       51.13       47.75      8.89 o
   3   4  12      164.43      160.04     12.47 o
  -4   5  12      303.28      310.45     20.64 o
  -3   5  12      938.29      948.62     34.99 o
  -2   5  12      345.96      345.76     20.95 o
  -1   5  12       47.81       52.29      7.49 o
   0   5  12     1008.30      953.78     19.86 o
   1   5  12     1311.78     1312.54     24.11 o
   2   5  12      945.93      940.68     25.49 o
   3   5  12       77.75       80.75     11.28 o
  -4   6  12        7.13       -4.48     10.63 o
  -3   6  12       30.00       29.61     10.77 o
  -2   6  12      683.50      589.68     27.26 o
  -1   6  12      694.26      623.81     17.75 o
   0   6  12      304.08      312.78     14.80 o
   1   6  12       23.72       11.96      6.95 o
   2   6  12       45.97       35.67     10.71 o
   3   6  12       96.33      117.36     12.10 o
  -4   7  12      397.10      389.49     24.20 o
  -3   7  12      748.60      794.13     63.91 o
  -2   7  12      189.97      177.29     13.71 o
  -1   7  12      101.39       96.42      8.71 o
   0   7  12      833.36      846.40     21.34 o
   1   7  12     1602.63     1559.59     30.54 o
   2   7  12      375.67      363.02     19.25 o
   3   7  12      104.80      125.35     19.69 o
  -3   8  12       45.12       22.72      9.27 o
  -2   8  12        1.12        8.38      7.41 o
  -1   8  12       55.07       60.54      9.23 o
   0   8  12       27.92       20.46      7.10 o
   1   8  12        0.02       -1.43      7.44 o
   2   8  12       87.63       75.70     12.49 o
   3   8  12        0.03       -5.30     10.43 o
  -3   9  12      359.20      414.49     20.23 o
  -2   9  12      258.60      244.34     16.79 o
  -1   9  12      112.16       72.76      9.94 o
   0   9  12      724.85      673.08     22.19 o
   1   9  12      554.91      569.06     20.95 o
   2   9  12      479.74      526.07     23.93 o
   3   9  12      108.44      115.38     14.73 o
  -3  10  12       29.68       41.90     10.71 o
  -2  10  12       33.10       27.98      9.96 o
  -1  10  12      332.34      317.11     16.02 o
   0  10  12       41.46       36.30      9.26 o
   1  10  12       82.70       90.17     11.17 o
   2  10  12       21.44       18.26     10.97 o
  -3  11  12      312.99      321.77     34.07 o
  -2  11  12       26.94       22.29      9.95 o
  -1  11  12       25.03       15.69      8.27 o
   0  11  12      559.60      559.46     21.61 o
   1  11  12      433.57      463.45     23.51 o
   2  11  12      143.58      186.00     16.76 o
  -2  12  12      226.57      254.19     17.93 o
  -1  12  12       93.52      102.79     11.91 o
   0  12  12      315.17      323.43     20.05 o
   1  12  12       25.66       22.63     11.57 o
   2  12  12        1.43       -2.47     10.80 o
  -2  13  12       39.05       67.47     13.08 o
  -1  13  12       69.99       69.92     15.61 o
   0  13  12       23.67       41.21     15.41 o
   1  13  12      147.78      163.46     17.61 o
  -1  14  12      316.22      371.30     37.30 o
   0  14  12      104.13       86.55     25.82 o
   1  14  12       21.33       22.79     15.71 o
   0  15  12       53.49       36.25     21.54 o
  -4   1  13      615.80      641.98     29.38 o
  -3   1  13     1378.84     1416.66     68.19 o
  -2   1  13     2063.35     1964.15     54.28 o
  -1   1  13      983.95     1038.83     25.69 o
   0   1  13        1.40        7.19      6.48 o
   1   1  13      661.44      691.58     21.68 o
   2   1  13      749.55      797.73     24.67 o
   3   1  13      431.63      489.37     19.62 o
  -4   2  13       25.15       16.58     19.73 o
  -3   2  13       12.03       -4.14      9.38 o
  -2   2  13      136.47      135.50     31.74 o
  -1   2  13      176.53      181.13     11.64 o
   0   2  13       86.76       91.54      8.16 o
   1   2  13      308.14      264.09     10.85 o
   2   2  13       57.33       33.23      9.98 o
   3   2  13       15.72        9.04      8.65 o
  -4   3  13      201.41      179.77     23.65 o
  -3   3  13     1098.78     1055.46     37.38 o
  -2   3  13      877.05      872.97     63.94 o
  -1   3  13      766.67      717.24     21.36 o
   0   3  13        0.26       -2.97      5.34 o
   1   3  13       92.65       83.50      7.73 o
   2   3  13      694.05      756.41     23.24 o
   3   3  13      222.01      228.94     14.25 o
  -4   4  13      127.27      129.91     34.42 o
  -3   4  13       22.91       40.12     11.76 o
  -2   4  13      207.06      228.87     49.62 o
  -1   4  13      969.79      988.58     22.63 o
   0   4  13      771.05      737.65     21.35 o
   1   4  13      246.15      252.19     12.90 o
   2   4  13      228.75      188.82     13.22 o
   3   4  13        1.20       -8.18      8.18 o
  -3   5  13      235.19      239.31     19.26 o
  -2   5  13      519.09      495.24     29.12 o
  -1   5  13        0.65       -4.31      5.85 o
   0   5  13       23.06       20.82      6.99 o
   1   5  13      141.39      132.64     12.08 o
   2   5  13       58.15       74.15     10.32 o
   3   5  13       91.93       87.20     11.34 o
  -3   6  13        4.72       20.38     10.84 o
  -2   6  13      363.94      399.21     18.91 o
  -1   6  13      945.88      948.43     28.82 o
   0   6  13     1782.45     1739.39     37.07 o
   1   6  13      910.46      900.49     22.53 o
   2   6  13      110.86      118.87     22.71 o
   3   6  13        6.77        5.73     10.16 o
  -3   7  13       88.14       78.34     11.48 o
  -2   7  13        0.39        0.86      7.72 o
  -1   7  13       52.74       45.56      8.87 o
   0   7  13       53.17       35.39      9.16 o
   1   7  13        5.91       -6.61      7.33 o
   2   7  13       43.62       44.88     11.98 o
   3   7  13       18.55       22.55     11.71 o
  -3   8  13        7.28       -3.54      8.38 o
  -2   8  13      122.95      124.37     12.62 o
  -1   8  13     1320.38     1286.93     36.48 o
   0   8  13     1097.07     1055.30     28.55 o
   1   8  13      662.32      687.93     23.04 o
   2   8  13      106.59       99.53     13.93 o
   3   8  13       11.91       13.00     11.27 o
  -3   9  13        3.19       14.36      9.45 o
  -2   9  13       10.43        0.97      9.37 o
  -1   9  13       72.03       65.19     10.29 o
   0   9  13       31.11       26.90      9.28 o
   1   9  13       32.96       20.81     11.10 o
   2   9  13        2.36       -7.64      9.52 o
  -3  10  13       16.69        4.42      9.80 o
  -2  10  13      213.62      208.77     16.53 o
  -1  10  13      207.70      195.00     13.72 o
   0  10  13      741.94      762.48     25.18 o
   1  10  13      370.50      378.78     21.86 o
   2  10  13       54.74       53.42     12.92 o
  -2  11  13       70.91       84.59     13.20 o
  -1  11  13      169.21      183.80     14.05 o
   0  11  13        2.19       -9.10      9.10 o
   1  11  13        2.09       -1.27     12.75 o
   2  11  13        9.31       10.96     14.53 o
  -2  12  13        6.78        0.16      9.83 o
  -1  12  13      219.68      232.00     21.76 o
   0  12  13      152.19      171.37     42.00 o
   1  12  13      144.74      161.07     17.31 o
  -1  13  13       13.51       13.63     13.47 o
   0  13  13       10.30       -3.67     35.55 o
   1  13  13       31.77        2.32     14.89 o
   0  14  13       48.60       50.50     17.35 o
  -3   0  14      918.67      927.54     51.65 o
  -2   0  14      456.71      466.73     34.79 o
  -1   0  14      335.03      363.00     22.58 o
   0   0  14      842.11      817.95     33.50 o
   1   0  14     2441.70     2570.53     69.18 o
   2   0  14      614.41      672.10     31.79 o
   3   0  14      192.47      177.55     19.45 o
  -3   1  14       14.87       12.04     20.04 o
  -2   1  14       67.72       58.90     13.45 o
  -1   1  14      101.80       89.13      9.81 o
   0   1  14        1.54       -8.11      8.11 o
   1   1  14       13.22        4.00      8.16 o
   2   1  14       18.29       -1.04      8.40 o
   3   1  14        3.82        2.83      8.66 o
  -3   2  14      722.12      733.97     64.75 o
  -2   2  14       57.14       26.09     10.68 o
  -1   2  14      120.07      125.70     10.94 o
   0   2  14     1361.56     1409.24     32.30 o
   1   2  14      830.35      813.77     24.19 o
   2   2  14      818.03      848.80     25.41 o
   3   2  14       80.95       82.81     14.61 o
  -3   3  14      151.27      143.67     18.13 o
  -2   3  14      394.48      428.75     53.68 o
  -1   3  14     1041.85     1114.84     34.99 o
   0   3  14      637.21      596.43     20.72 o
   1   3  14       20.54       13.95      8.04 o
   2   3  14       59.20       58.43     11.97 o
   3   3  14       48.63       36.88     10.34 o
  -3   4  14      244.41      242.31     19.86 o
  -2   4  14       71.91       63.76     13.36 o
  -1   4  14      140.72      156.45     11.66 o
   0   4  14      969.87      991.37     26.97 o
   1   4  14     1064.96     1072.32     28.23 o
   2   4  14      105.46      110.51     17.72 o
   3   4  14       41.07       35.90     12.40 o
  -3   5  14      124.25      119.65     16.18 o
  -2   5  14     1239.21     1180.45     41.36 o
  -1   5  14     1056.35     1106.31     28.46 o
   0   5  14      645.46      681.32     22.16 o
   1   5  14       98.34       97.63     11.14 o
   2   5  14       53.90       47.70     11.80 o
   3   5  14      105.03       96.80     14.68 o
  -3   6  14       47.51       31.03     12.51 o
  -2   6  14       18.11        5.06      8.52 o
  -1   6  14      161.86      138.95     11.75 o
   0   6  14      231.00      218.04     13.80 o
   1   6  14      204.37      225.15     16.85 o
   2   6  14       93.46      109.13     13.93 o
   3   6  14        1.40       20.03     12.01 o
  -3   7  14      241.72      237.20     16.67 o
  -2   7  14      801.08      797.13     28.10 o
  -1   7  14     1307.12     1368.83     33.17 o
   0   7  14      519.69      558.68     28.18 o
   1   7  14       96.13      111.47     13.70 o
   2   7  14       26.09       14.75     10.99 o
  -3   8  14        1.98        0.62      9.02 o
  -2   8  14       19.79       15.87      9.55 o
  -1   8  14        1.07        5.50      7.87 o
   0   8  14       25.35       32.34      9.30 o
   1   8  14        0.12       -6.78      9.90 o
   2   8  14        0.01       -0.05     14.09 o
  -2   9  14      744.18      678.69     27.32 o
  -1   9  14      722.67      760.62     31.75 o
   0   9  14      407.52      404.39     28.18 o
   1   9  14        4.14       -1.93     10.43 o
   2   9  14        6.96        0.87     14.00 o
  -2  10  14        0.17        3.87      9.40 o
  -1  10  14       13.53        5.48     10.36 o
   0  10  14       69.18       57.25     14.77 o
   1  10  14        9.25      -10.05     10.05 o
   2  10  14       26.64       18.62     15.88 o
  -2  11  14      340.96      320.25     20.24 o
  -1  11  14      324.60      354.23     21.90 o
   0  11  14       52.73       62.56     16.36 o
   1  11  14        0.33        1.30     11.51 o
  -1  12  14       21.90       13.19     13.65 o
   0  12  14        5.07       -4.19     12.90 o
   1  12  14      198.66      182.07     18.61 o
  -3   1  15       43.94       35.93     12.70 o
  -2   1  15      401.05      386.45     41.19 o
  -1   1  15     1568.73     1607.28     60.80 o
   0   1  15     1546.62     1548.54     35.46 o
   1   1  15      547.29      593.43     21.49 o
   2   1  15       40.51       60.59     16.37 o
   3   1  15        5.44        1.37     10.78 o
  -3   2  15      183.10      168.75     32.39 o
  -2   2  15      193.81      205.44     18.57 o
  -1   2  15       49.60       35.25     10.78 o
   0   2  15        0.73        0.23      8.94 o
   1   2  15        0.61       -4.51      9.68 o
   2   2  15      118.23      109.68     17.95 o
   3   2  15       36.03       26.09     14.97 o
  -3   3  15        1.37       -5.14      9.83 o
  -2   3  15      558.92      576.92     29.28 o
  -1   3  15      843.95      838.24     28.60 o
   0   3  15     1210.04     1261.72     36.39 o
   1   3  15      465.14      508.58     20.29 o
   2   3  15       51.97       66.90     17.10 o
  -3   4  15      331.92      338.41     23.44 o
  -2   4  15      352.44      348.30     23.12 o
  -1   4  15      122.81      145.45     16.05 o
   0   4  15       15.52       -7.39      7.75 o
   1   4  15       62.90       64.46     12.65 o
   2   4  15       83.89       93.22     19.45 o
  -3   5  15       16.74       -4.39     13.28 o
  -2   5  15       45.02       28.33     11.95 o
  -1   5  15      512.08      524.66     20.35 o
   0   5  15      168.28      163.53     12.97 o
   1   5  15      308.65      336.73     20.07 o
   2   5  15       61.73       84.74     24.05 o
  -3   6  15      507.20      580.79     31.91 o
  -2   6  15      419.56      440.11     27.67 o
  -1   6  15      199.82      213.34     16.42 o
   0   6  15       22.74       16.32      8.45 o
   1   6  15      184.00      185.07     21.85 o
   2   6  15      217.67      218.26     23.26 o
  -2   7  15      114.74      115.54     13.64 o
  -1   7  15        1.23       -9.99     15.13 o
   0   7  15      133.17      119.46     12.16 o
   1   7  15        0.09       -1.97     10.00 o
   2   7  15        0.35       -0.32     20.47 o
  -2   8  15      355.79      373.38     29.39 o
  -1   8  15      159.08      153.78     15.66 o
   0   8  15       15.95        4.34     10.02 o
   1   8  15      145.11      140.32     16.20 o
   2   8  15      171.26      181.70     22.80 o
  -2   9  15        2.90       -3.89      9.17 o
  -1   9  15        0.03        4.35     11.72 o
   0   9  15       73.17       75.65     13.22 o
   1   9  15       15.57        9.94     11.71 o
  -1  10  15       41.51       34.11     14.79 o
   0  10  15        1.55       -2.92     20.64 o
   1  10  15      157.17      160.57     17.85 o
  -1  11  15       82.04       59.81     16.32 o
   0  11  15       73.12       82.50     40.79 o
  -3   0  16      588.77      604.64     44.71 o
  -2   0  16     1412.19     1468.18     69.74 o
  -1   0  16     1455.06     1482.22     69.58 o
   0   0  16      278.20      231.74     34.00 o
   1   0  16       12.76       16.96     12.63 o
   2   0  16       90.04      122.69     28.59 o
  -3   1  16        3.12        0.94     11.61 o
  -2   1  16        5.19        0.34     12.86 o
  -1   1  16        8.77       -4.76     10.68 o
   0   1  16       54.78       57.39     10.51 o
   1   1  16        6.43        9.53     10.53 o
   2   1  16       33.21       36.89     17.31 o
  -3   2  16      312.10      302.63     23.17 o
  -2   2  16     1111.14     1124.10     61.71 o
  -1   2  16      813.82      785.67     34.92 o
   0   2  16      467.69      525.69     28.14 o
   1   2  16       10.16       15.80     10.83 o
   2   2  16       58.34       49.09     16.88 o
  -3   3  16      127.12      147.49     18.35 o
  -2   3  16       18.12       27.77     12.64 o
  -1   3  16       35.41       26.89     13.73 o
   0   3  16      256.21      256.62     15.52 o
   1   3  16      237.34      244.84     26.15 o
   2   3  16        6.26       -8.94     14.00 o
  -2   4  16      385.72      382.97     29.37 o
  -1   4  16      555.63      559.74     29.98 o
   0   4  16       99.81      104.12     18.42 o
   1   4  16       13.15        6.33     10.79 o
   2   4  16       31.41       29.83     17.37 o
  -2   5  16       78.99       75.94     16.60 o
  -1   5  16      136.05      145.05     27.26 o
   0   5  16      313.51      331.63     17.29 o
   1   5  16      446.36      464.05     43.17 o
   2   5  16      212.80      237.29     24.31 o
  -2   6  16      146.98      130.68     14.36 o
  -1   6  16      109.02      140.80     17.73 o
   0   6  16       13.32        7.17     10.81 o
   1   6  16        5.55       17.26     11.41 o
   2   6  16       26.89       40.18     17.18 o
  -2   7  16       19.01       21.35     10.90 o
  -1   7  16       56.68       47.72     14.35 o
   0   7  16      524.11      548.51     34.59 o
   1   7  16      379.83      400.09     23.42 o
  -2   8  16       31.70       28.54     11.37 o
  -1   8  16        7.64       17.62     12.54 o
   0   8  16        0.04       -7.13     10.17 o
   1   8  16        7.05        6.18     15.12 o
  -1   9  16      126.17      107.35     17.99 o
   0   9  16      171.03      145.90     20.61 o
   1   9  16      306.70      394.95     30.65 o
   0  10  16       42.28       72.20     30.93 o
  -2   1  17      402.30      389.86     26.19 o
  -1   1  17      176.12      176.01     19.07 o
   0   1  17       25.61       29.28      9.97 o
   1   1  17      239.98      226.02     23.84 o
  -2   2  17      108.01       80.55     16.13 o
  -1   2  17      107.30      102.84     16.42 o
   0   2  17      104.19      121.97     12.88 o
   1   2  17       45.03       43.17     17.18 o
  -2   3  17      347.01      406.23     26.85 o
  -1   3  17       15.87       20.12     12.83 o
   0   3  17       21.41       22.96      9.74 o
   1   3  17      160.68      200.67     23.21 o
  -2   4  17       83.53       99.62     16.97 o
  -1   4  17      438.08      502.37     29.93 o
   0   4  17      271.55      273.59     19.28 o
   1   4  17      222.99      218.58     24.02 o
  -2   5  17       92.60      127.18     18.46 o
  -1   5  17       29.98       30.37     14.88 o
   0   5  17       43.28       55.70     13.42 o
   1   5  17       64.74       90.72     22.81 o
  -1   6  17      227.82      213.65     24.47 o
   0   6  17      502.69      518.68     25.66 o
   1   6  17      101.18      101.96     20.47 o
  -1   7  17       14.37       23.30     13.47 o
   0   7  17        0.99       -6.46     13.77 o
  -1   0  18      238.67      237.31     31.63 o
   0   0  18      395.42      391.74     28.76 o
   1   0  18      319.90      347.99     40.82 o
  -1   1  18       29.20       25.39     13.43 o
   0   1  18       37.27       11.24     11.61 o
   1   1  18        6.87        1.61     15.47 o
  -1   2  18      208.03      173.14     22.38 o
   0   2  18      413.42      386.64     22.83 o
   1   2  18      332.20      371.95     30.43 o
  -1   3  18      164.27      194.89     21.08 o
   0   3  18       45.64       42.30     12.84 o
  -1   4  18       43.21       29.88     14.31 o
   0   4  18      237.67      243.33     25.89 o
   0   5  18       44.86       48.27     16.65 o
   0   0   0        0.00        0.00      0.00 n   
